# Supplementary material for: 2-(4-Eth­oxy­carbon­yl-5-methyl-1H-1,2,3-triazol-1-yl)acetic acid mono­hydrate
Source: Acta Crystallogr Sect E Struct Rep Online. 2010 Oct 31;66(Pt 11):o3001. doi: 10.1107/S1600536810043813 (PMC3009125; doi:10.1107/S1600536810043813)
Supplement: Supplementary file 2 [file e-66-o3001-Isup2.hkl]

# 
# h,k,l, Fc-squared, Fo-squared, sigma(Fo-squared) and status flag 
# 
data_I
_shelx_title ' zh in C2/c' 
_shelx_refln_list_code          4 
_shelx_F_calc_maximum      360.69 
_exptl_crystal_F_000       976.00 
_reflns_d_resolution_high  0.7835 
 
loop_ 
 _symmetry_equiv_pos_as_xyz 
 'x, y, z' 
 '-x, y, -z+1/2' 
 'x+1/2, y+1/2, z' 
 '-x+1/2, y+1/2, -z+1/2' 
 '-x, -y, -z' 
 'x, -y, z-1/2' 
 '-x+1/2, -y+1/2, -z' 
 'x+1/2, -y+1/2, z-1/2' 
 
_cell_length_a    18.6082 
_cell_length_b     8.2295 
_cell_length_c    14.9856 
_cell_angle_alpha  90.000 
_cell_angle_beta   92.050 
_cell_angle_gamma  90.000 
 
_shelx_F_squared_multiplier     1.000 
 
loop_ 
 _refln_index_h 
 _refln_index_k 
 _refln_index_l 
 _refln_F_squared_calc 
 _refln_F_squared_meas 
 _refln_F_squared_sigma 
 _refln_observed_status 
   4   0   0      367.80      339.63     14.66 o 
   6   0   0     7352.66     7013.03     50.42 o 
   8   0   0     5472.10     5480.74     55.34 o 
  10   0   0      161.50      133.07     10.09 o 
  12   0   0      897.36      936.32     25.85 o 
  14   0   0        1.37        0.00      8.52 o 
  16   0   0       47.20       50.85     13.34 o 
  18   0   0        4.62       12.12      8.02 o 
  20   0   0       72.03       38.59     13.07 o 
  22   0   0        0.00        0.00     13.10 o 
   1   1   0     3012.20     2733.97     12.58 o 
   3   1   0      969.94      943.60     11.07 o 
   5   1   0     3011.68     3400.54     33.20 o 
   7   1   0     9087.63     9063.21     45.18 o 
   9   1   0     1981.36     1970.12     26.47 o 
  11   1   0     6617.93     7006.48     87.53 o 
  13   1   0        7.91       20.81      5.70 o 
  15   1   0      457.63      392.15     14.34 o 
  17   1   0      238.76      207.39     54.76 o 
  19   1   0        5.28       18.36     15.03 o 
  21   1   0       24.18       14.77      9.08 o 
  23   1   0        2.64       13.20     11.62 o 
   0   2   0     6438.72     6271.98     37.83 o 
   2   2   0    11767.07    11553.99     50.11 o 
   4   2   0      848.62      700.99     10.16 o 
   6   2   0      994.35     1213.89     12.99 o 
   8   2   0        6.93       15.57      4.98 o 
  10   2   0      485.96      412.15     10.41 o 
  12   2   0     2348.02     2586.66     32.60 o 
  14   2   0      996.99      975.40     21.84 o 
  16   2   0      307.48      290.67     16.86 o 
  18   2   0       22.56       28.41      6.57 o 
  20   2   0        3.20        2.48      6.94 o 
  22   2   0       39.11       40.17     12.35 o 
   1   3   0      118.62      160.51      8.62 o 
   3   3   0     5300.42     5446.62     31.28 o 
   5   3   0      542.78      529.14      9.83 o 
   7   3   0       11.64       21.70      5.39 o 
   9   3   0      548.42      596.26     22.42 o 
  11   3   0       85.24       70.64      6.81 o 
  13   3   0      191.15      207.24     10.84 o 
  15   3   0      246.63      268.02     15.94 o 
  17   3   0       61.52       73.26     16.96 o 
  19   3   0       12.79        8.98      7.21 o 
  21   3   0        7.64       18.54      7.96 o 
   0   4   0     2308.00     2425.75     36.17 o 
   2   4   0     1509.34     1647.42     20.30 o 
   4   4   0     4499.20     4862.36     46.71 o 
   6   4   0      955.42      943.26     17.14 o 
   8   4   0      137.94      108.18      9.21 o 
  10   4   0      102.56       93.76      7.91 o 
  12   4   0      245.80      262.19     14.26 o 
  14   4   0        4.45       12.53      8.90 o 
  16   4   0      298.27      287.92     16.18 o 
  18   4   0       36.79       33.46     11.99 o 
  20   4   0        4.56       12.56     12.81 o 
   1   5   0      296.86      282.38     15.45 o 
   3   5   0      979.67      959.12     18.05 o 
   5   5   0      559.73      654.26     15.78 o 
   7   5   0       59.77       52.25      7.48 o 
   9   5   0       44.99       66.29      8.71 o 
  11   5   0      761.57      812.39     34.41 o 
  13   5   0      551.60      611.75     21.62 o 
  15   5   0       24.83       16.26      9.62 o 
  17   5   0       54.96       55.39     17.77 o 
  19   5   0        0.00        4.04     11.19 o 
   0   6   0        9.80        2.14      5.21 o 
   2   6   0       33.05       47.08      7.25 o 
   4   6   0      520.77      483.04     17.70 o 
   6   6   0      346.08      337.87     14.78 o 
   8   6   0       19.88       19.52      7.42 o 
  10   6   0      484.37      491.34     20.51 o 
  12   6   0      115.34      100.63     11.71 o 
  14   6   0       25.13       19.81     10.59 o 
  16   6   0       43.21       48.83     16.29 o 
  18   6   0        5.06       23.42     11.15 o 
   1   7   0      462.38      438.09     18.41 o 
   3   7   0       40.17       36.13      6.21 o 
   5   7   0       54.07       54.14     10.81 o 
   7   7   0       67.27       54.56      7.26 o 
   9   7   0      201.09      224.41     14.75 o 
  11   7   0       11.37       17.57     10.13 o 
  13   7   0       28.89       24.39     12.01 o 
  15   7   0        3.72        4.89     10.26 o 
  17   7   0        3.26       16.91     16.52 o 
   0   8   0       78.83       56.95     16.97 o 
   2   8   0      172.15      172.63     12.87 o 
   4   8   0       66.34       68.39      9.14 o 
   6   8   0       53.78       67.65      8.83 o 
   8   8   0        0.31        3.84      5.95 o 
  10   8   0        0.88       20.52     12.89 o 
  12   8   0        7.02        8.18      5.75 o 
  14   8   0       37.05       62.33     12.97 o 
   1   9   0       37.31       34.89      8.39 o 
   3   9   0       51.04       63.55      9.01 o 
   5   9   0        7.33        7.86      8.71 o 
   7   9   0        6.10       16.91     11.95 o 
   9   9   0        4.74       49.45     21.99 o 
  11   9   0        9.27        9.56     18.26 o 
   0  10   0      118.71      124.78     47.64 o 
   2  10   0       12.60       21.26     10.09 o 
   4  10   0       44.57       40.22     17.44 o 
   6  10   0        2.80        8.90     15.88 o 
 -23   1   1       23.90       25.09     14.45 o 
 -21   1   1       25.42       27.66     10.05 o 
 -19   1   1      213.62       96.52     28.18 o 
 -17   1   1       46.05       54.98      9.26 o 
 -15   1   1      556.78      536.20     24.34 o 
 -13   1   1      192.27      252.11     12.12 o 
 -11   1   1      119.52      125.05      7.65 o 
  -9   1   1     1800.55     2067.77     32.71 o 
  -7   1   1        2.90       19.27      4.92 o 
  -5   1   1      593.61      496.76      8.06 o 
  -3   1   1     5944.91     5331.94     23.20 o 
  -1   1   1    13105.68    12284.33     43.30 o 
   1   1   1      790.24      625.00      6.29 o 
   3   1   1    19673.46    18990.83    136.71 o 
   5   1   1     1682.76     1696.28     16.34 o 
   7   1   1     3069.28     2831.06     27.01 o 
   9   1   1     1033.95      989.76     20.24 o 
  11   1   1     1261.87     1236.88     18.57 o 
  15   1   1      144.96      148.60     12.26 o 
  17   1   1      175.56      168.33     12.79 o 
  19   1   1       39.00       19.95      8.53 o 
  21   1   1        1.16       19.59     11.16 o 
  23   1   1        8.89       16.71      9.58 o 
 -22   2   1       15.09        8.16     10.09 o 
 -20   2   1       30.78       21.52      7.94 o 
 -18   2   1      550.98      537.05     30.57 o 
 -16   2   1      371.70      315.60     13.19 o 
 -14   2   1       42.30       51.88      8.25 o 
 -12   2   1      593.37      599.82     15.20 o 
 -10   2   1      347.53      284.21     10.89 o 
  -8   2   1     2600.96     2735.20     27.18 o 
  -6   2   1      262.52      269.97      7.39 o 
  -4   2   1      183.83      148.25      5.16 o 
  -2   2   1     4208.58     3813.54     21.20 o 
   0   2   1      255.97      235.80      6.95 o 
   2   2   1     7839.32     7699.28     30.72 o 
   4   2   1     6771.42     6369.50     32.23 o 
   6   2   1      608.26      624.87     10.47 o 
   8   2   1      166.73      171.68      7.38 o 
  10   2   1       15.25       10.99      4.82 o 
  12   2   1       32.66       28.17      6.13 o 
  14   2   1       49.76       70.14     10.31 o 
  16   2   1     2928.77     2964.33     39.77 o 
  18   2   1      240.58      202.46     14.46 o 
  20   2   1      134.63      151.00     14.76 o 
  22   2   1       11.11       12.18     10.22 o 
 -21   3   1       15.20       14.04     10.73 o 
 -19   3   1      101.07       96.51     13.40 o 
 -17   3   1       56.08       49.73      8.61 o 
 -15   3   1      414.46      457.84     15.37 o 
 -13   3   1       43.58       32.24      7.45 o 
 -11   3   1      212.28      139.46      8.07 o 
  -9   3   1       79.58       72.56      6.79 o 
  -7   3   1       37.81       74.97      6.68 o 
  -5   3   1     2869.78     2786.51     28.02 o 
  -3   3   1     5464.71     5785.45     30.49 o 
  -1   3   1      148.26      120.17      6.25 o 
   1   3   1     4811.82     5017.10     40.29 o 
   3   3   1        7.68        0.00      3.59 o 
   5   3   1      122.91      133.88      8.38 o 
   7   3   1       18.90       49.88      7.03 o 
   9   3   1     2617.32     2514.84     27.64 o 
  11   3   1        4.60       13.37     11.65 o 
  13   3   1     1038.39     1046.00     24.57 o 
  15   3   1     1102.83     1035.79     26.46 o 
  17   3   1       18.33       20.86      8.93 o 
  19   3   1        1.41       11.93      8.73 o 
  21   3   1        9.22       31.29     10.05 o 
 -20   4   1       49.02       59.08     15.01 o 
 -18   4   1       35.56       44.27     14.59 o 
 -16   4   1        4.22       11.02      8.54 o 
 -14   4   1      251.35      237.77     11.67 o 
 -12   4   1      533.68      559.37     15.89 o 
 -10   4   1       94.40       83.15      7.24 o 
  -8   4   1      702.85      764.51     16.56 o 
  -6   4   1     6227.11     6420.14     55.66 o 
  -4   4   1     1641.00     1960.05     23.03 o 
  -2   4   1      800.16      910.53     16.05 o 
   0   4   1     2675.64     3015.46     32.83 o 
   2   4   1     2605.15     2701.64     28.49 o 
   4   4   1     3007.02     3317.21     34.61 o 
   6   4   1       36.40       61.91      6.50 o 
   8   4   1      221.41      202.80     11.44 o 
  10   4   1      889.53      867.29     30.19 o 
  12   4   1      218.44      222.37     15.80 o 
  14   4   1       67.25       77.23     10.57 o 
  16   4   1        0.27       13.43      8.04 o 
  18   4   1       17.86       32.58      7.90 o 
  20   4   1        8.92        0.00      7.50 o 
 -19   5   1       61.52       54.18     13.11 o 
 -17   5   1       97.51       93.31     14.31 o 
 -15   5   1       44.55       31.62     11.19 o 
 -13   5   1     2041.90     2122.97     40.65 o 
 -11   5   1      383.53      345.64     15.01 o 
  -9   5   1      521.72      617.84     34.05 o 
  -7   5   1      859.20      888.86     18.52 o 
  -5   5   1      602.09      622.43     15.06 o 
  -3   5   1       48.82       45.58      5.77 o 
  -1   5   1      502.41      520.04     16.31 o 
   1   5   1      469.41      484.91     13.40 o 
   3   5   1       62.64      101.82      8.99 o 
   5   5   1     1390.18     1445.34     23.27 o 
   7   5   1      359.15      351.10     15.59 o 
   9   5   1      291.09      244.40     13.26 o 
  11   5   1      200.65      175.32     14.15 o 
  13   5   1      184.74      182.33     14.04 o 
  15   5   1       40.13       65.28     11.09 o 
  17   5   1       17.17       24.09     10.48 o 
  19   5   1       15.07       13.29     10.69 o 
 -18   6   1        9.02        9.37     12.64 o 
 -16   6   1        6.57        1.48     11.09 o 
 -14   6   1        7.27       15.52      9.73 o 
 -12   6   1        5.38       20.91      7.85 o 
 -10   6   1        1.58       19.73      5.85 o 
  -8   6   1       98.28      121.58      9.88 o 
  -6   6   1      855.44      748.51     18.30 o 
  -4   6   1      222.99      188.60     11.63 o 
  -2   6   1     4641.43     5012.33    100.88 o 
   0   6   1       74.15       77.09     10.32 o 
   2   6   1      212.77      228.59     12.76 o 
   4   6   1       19.21       32.42      6.36 o 
   6   6   1        1.94       11.46      4.99 o 
   8   6   1       15.27       15.47      6.28 o 
  10   6   1      233.83      239.95     15.27 o 
  12   6   1      243.22      254.37     15.69 o 
  14   6   1       12.25       27.47     10.50 o 
  16   6   1        0.22        4.86     12.30 o 
  18   6   1        0.06       28.94     15.47 o 
 -17   7   1        1.46       25.10      9.78 o 
 -15   7   1       20.99       16.88      9.64 o 
 -13   7   1        0.11        0.00     11.01 o 
 -11   7   1       33.39       23.07      7.83 o 
  -9   7   1        0.08        4.30      6.97 o 
  -7   7   1       12.50       17.30      6.31 o 
  -5   7   1      194.83      180.77     14.59 o 
  -3   7   1      133.17      129.16     11.32 o 
  -1   7   1       84.12       82.96      8.32 o 
   1   7   1      679.47      686.28     21.77 o 
   3   7   1      334.01      328.33     16.78 o 
   5   7   1      902.59      840.11     21.14 o 
   7   7   1      739.87      732.43     47.13 o 
   9   7   1        5.93       10.69      6.24 o 
  11   7   1       38.20       43.84      9.85 o 
  13   7   1        0.01       12.27      7.57 o 
  15   7   1        0.80        4.20     12.22 o 
  17   7   1       39.87       35.82     10.32 o 
 -14   8   1       44.81       37.80     11.01 o 
 -12   8   1       83.02       87.45     21.79 o 
 -10   8   1       12.69       14.30      6.39 o 
  -8   8   1        2.16       12.38      5.06 o 
  -6   8   1        5.20        0.84      5.57 o 
  -4   8   1        1.89        9.10      6.30 o 
  -2   8   1        1.27       10.34      5.33 o 
   0   8   1      257.68      228.13     22.11 o 
   2   8   1       73.80       66.75      8.01 o 
   4   8   1       15.50       24.93      8.29 o 
   6   8   1      127.58      119.77     10.80 o 
   8   8   1       47.00       23.32      6.02 o 
  10   8   1        4.37        1.61      9.23 o 
  12   8   1        3.03       13.99      7.99 o 
  14   8   1        1.81        5.60     13.00 o 
 -11   9   1        1.68       26.40     17.41 o 
  -9   9   1        2.20        0.07     10.37 o 
  -7   9   1       29.77       18.95     10.79 o 
  -5   9   1       89.91       97.22     13.09 o 
  -3   9   1       11.48       22.44      6.67 o 
  -1   9   1       52.35       52.42     14.24 o 
   1   9   1        8.25       15.00      8.05 o 
   3   9   1      149.67      160.85     13.75 o 
   5   9   1        0.67       19.89     10.48 o 
   7   9   1       11.83       12.44     10.97 o 
   9   9   1        0.00        0.00     11.09 o 
  11   9   1       27.08       56.14     21.87 o 
  -6  10   1       41.12       46.33     18.33 o 
  -4  10   1        0.46       10.81      8.34 o 
  -2  10   1        8.49       15.06     12.18 o 
   0  10   1       57.76       48.16     10.86 o 
   2  10   1        6.65       11.38      9.91 o 
   4  10   1        8.55       18.83     11.87 o 
   6  10   1        9.93        7.83     15.92 o 
 -22   0   2        0.78       12.89     12.23 o 
 -20   0   2      295.64      342.32     52.11 o 
 -18   0   2      236.71      231.74     32.95 o 
 -16   0   2       18.84       40.43     19.31 o 
 -14   0   2      188.24      154.77     15.97 o 
 -12   0   2     2039.48     2221.23     38.53 o 
 -10   0   2      839.41      862.98     22.26 o 
  -8   0   2     1251.15     1224.24     22.57 o 
  -6   0   2      827.14      869.50     16.22 o 
  -4   0   2      420.48      360.08     18.20 o 
  -2   0   2    16969.61    16191.77     84.83 o 
   0   0   2     1571.83     1220.06     12.10 o 
   2   0   2     5897.94     5299.60     23.38 o 
   4   0   2      454.78      466.15     16.90 o 
   6   0   2    18247.87    19005.25    102.38 o 
   8   0   2    14089.04    13947.13    165.94 o 
  10   0   2      117.08      101.11      8.58 o 
  12   0   2     1578.41     1620.47     29.08 o 
  14   0   2      129.63      135.03     12.58 o 
  16   0   2       89.03      128.55     36.25 o 
  18   0   2      179.81      123.15     31.20 o 
  20   0   2        3.90       10.58     18.25 o 
  22   0   2       34.76       22.91     12.02 o 
 -23   1   2        0.00        0.48     12.33 o 
 -21   1   2       35.85       13.58      7.93 o 
 -17   1   2       12.62       17.06      5.84 o 
 -15   1   2        0.57       18.23      5.61 o 
 -13   1   2        0.11       14.42      7.14 o 
 -11   1   2      159.57      171.14     12.68 o 
  -9   1   2      793.89      900.84     15.90 o 
  -7   1   2      135.92      186.17      7.95 o 
  -5   1   2     2207.44     2277.87     17.02 o 
  -3   1   2    20323.22    20272.38     85.91 o 
  -1   1   2     7248.67     6172.52     25.14 o 
   1   1   2        1.17        6.72      2.48 o 
   5   1   2     2351.34     2126.96     22.18 o 
   7   1   2        0.46       12.58      6.48 o 
  11   1   2       63.29       28.25      7.36 o 
  13   1   2        2.71       15.61      8.29 o 
  15   1   2        6.95       15.89      7.19 o 
  17   1   2       15.23       17.82      8.61 o 
  19   1   2      198.60      219.65     20.87 o 
  21   1   2       80.73       56.62     11.05 o 
  23   1   2       20.59       24.29      6.87 o 
 -22   2   2        8.31        0.00     12.56 o 
 -20   2   2        5.76       14.69     10.49 o 
 -18   2   2      332.96      350.40     29.29 o 
 -16   2   2        5.41        2.51      6.05 o 
 -14   2   2      166.58      137.57     11.65 o 
 -12   2   2      949.23     1012.10     17.51 o 
 -10   2   2      223.61      240.83      8.86 o 
  -8   2   2     7093.28     8201.05     72.50 o 
  -6   2   2     1753.98     1795.61     15.50 o 
  -4   2   2    21223.62    21820.46     68.81 o 
  -2   2   2     9551.55     9118.70     44.21 o 
   0   2   2     1556.72     1232.32     23.53 o 
   2   2   2    12762.69    12005.45     58.54 o 
   4   2   2     4061.41     4055.27     29.70 o 
   6   2   2      115.84      119.15      9.59 o 
   8   2   2     1231.51     1254.04     20.89 o 
  10   2   2     1189.65     1314.11     23.12 o 
  12   2   2      278.91      278.02     14.63 o 
  14   2   2      138.72      151.60     12.75 o 
  16   2   2       58.80       47.96     10.44 o 
  18   2   2       39.45       23.81      8.27 o 
  20   2   2       33.25       32.17      9.27 o 
  22   2   2        7.46       14.13     10.93 o 
 -21   3   2        0.18       10.52     11.00 o 
 -19   3   2        5.62        4.63      8.72 o 
 -17   3   2        3.05        9.03      9.34 o 
 -15   3   2      599.39      622.26     16.59 o 
 -13   3   2        5.49       19.91      5.28 o 
 -11   3   2       93.49       81.33      7.42 o 
  -9   3   2       56.94       50.76      5.90 o 
  -7   3   2    12860.85    14970.35    103.58 o 
  -5   3   2       36.19       20.39      4.89 o 
  -3   3   2     2102.17     2116.44     23.22 o 
  -1   3   2     1963.77     2159.79     22.62 o 
   1   3   2       38.32       49.20      5.14 o 
   3   3   2     2227.39     2391.59     22.33 o 
   5   3   2      321.58      295.50      9.86 o 
   7   3   2     1454.23     1451.08     21.88 o 
   9   3   2     1110.41     1457.40     24.74 o 
  11   3   2      369.84      340.61     15.17 o 
  13   3   2        2.04        3.81      8.07 o 
  15   3   2      176.19      155.84     11.51 o 
  17   3   2      134.40      152.46     12.65 o 
  19   3   2       23.34        0.00      7.85 o 
  21   3   2       27.50       31.61     16.35 o 
 -20   4   2       42.13       51.69     12.64 o 
 -18   4   2       37.04       49.19     13.92 o 
 -16   4   2       75.81       81.38     17.06 o 
 -14   4   2     2037.66     2149.28     37.95 o 
 -12   4   2      286.77      246.88     10.69 o 
 -10   4   2      462.99      450.91     13.88 o 
  -8   4   2       52.40       44.97      5.99 o 
  -6   4   2      448.78      397.68     12.67 o 
  -4   4   2       84.73      123.10      7.29 o 
  -2   4   2      337.93      355.21      9.40 o 
   0   4   2     1452.62     1411.39     18.54 o 
   2   4   2     2341.54     2274.59     24.62 o 
   4   4   2       46.58       85.73      7.03 o 
   6   4   2       68.13       68.55      6.70 o 
   8   4   2       77.77       68.09      7.53 o 
  10   4   2      308.64      378.96     18.15 o 
  12   4   2      176.77      216.06     13.22 o 
  14   4   2     1720.03     1724.70     42.92 o 
  16   4   2      387.22      448.29     20.64 o 
  18   4   2        9.47       15.50      7.79 o 
  20   4   2      112.24      115.38     19.35 o 
 -19   5   2        0.79       17.53      9.19 o 
 -17   5   2        0.43        4.22     11.38 o 
 -15   5   2       66.73       42.64     11.14 o 
 -13   5   2      587.22      608.39     20.66 o 
 -11   5   2      824.70      909.82     24.00 o 
  -9   5   2      105.46       90.91      8.61 o 
  -7   5   2       58.72       46.27      6.36 o 
  -5   5   2      537.08      677.57     14.48 o 
  -3   5   2      531.22      474.92     12.30 o 
  -1   5   2      122.22      108.30      7.55 o 
   1   5   2      449.19      420.68     13.66 o 
   3   5   2      367.57      388.49     18.43 o 
   5   5   2       12.88       13.22      5.06 o 
   7   5   2      193.72      202.65     12.65 o 
   9   5   2      126.27      140.11     10.98 o 
  11   5   2        4.89       11.58      8.73 o 
  13   5   2      910.47      999.36     45.32 o 
  15   5   2      150.06      141.35     12.75 o 
  17   5   2       46.95       41.02     10.37 o 
  19   5   2        2.46        0.00     10.82 o 
 -18   6   2        0.02       18.17     11.14 o 
 -16   6   2       13.81       36.90     20.48 o 
 -14   6   2        3.00        5.89     10.22 o 
 -12   6   2        1.77       10.53      8.24 o 
 -10   6   2      324.79      290.96     20.72 o 
  -8   6   2      498.71      407.84     15.00 o 
  -6   6   2       90.93       92.86      8.65 o 
  -4   6   2      482.84      429.55     15.87 o 
  -2   6   2     1808.49     1937.57     31.50 o 
   0   6   2      212.74      213.10     10.86 o 
   2   6   2      521.14      561.32     22.16 o 
   4   6   2      737.25      733.65     18.95 o 
   6   6   2      232.08      244.94     16.76 o 
   8   6   2       62.01       41.35      6.98 o 
  10   6   2     1307.39     1396.26     28.48 o 
  12   6   2        0.53        0.00      8.48 o 
  14   6   2       21.93       29.28     11.21 o 
  16   6   2        8.47       15.54     10.91 o 
  18   6   2       11.86       20.60     12.00 o 
 -17   7   2       36.28       42.99     12.41 o 
 -15   7   2       73.59       84.89     16.46 o 
 -13   7   2       75.73       86.29     18.27 o 
 -11   7   2       83.52       72.69     10.29 o 
  -9   7   2       80.90       52.36      8.20 o 
  -7   7   2      838.97      897.59     42.29 o 
  -5   7   2      443.44      396.65     14.92 o 
  -3   7   2      118.33      110.70      9.10 o 
  -1   7   2       20.63       21.66      5.45 o 
   1   7   2       44.79       47.62      7.60 o 
   3   7   2      144.69      165.10     11.84 o 
   5   7   2        0.01       10.57      5.62 o 
   7   7   2      563.21      586.52     21.36 o 
   9   7   2      373.23      395.23     21.82 o 
  11   7   2      136.53      142.03     17.37 o 
  13   7   2       30.92       32.81      9.89 o 
  15   7   2       48.97       39.01      9.46 o 
  17   7   2       43.41       27.71     10.83 o 
 -14   8   2        0.52       21.75     21.23 o 
 -12   8   2        2.20       16.12     11.00 o 
 -10   8   2       77.25       57.03      9.12 o 
  -8   8   2        0.27        8.57      4.86 o 
  -6   8   2        9.47       24.58     11.72 o 
  -4   8   2      244.11      263.85     14.11 o 
  -2   8   2      340.14      336.44     18.72 o 
   0   8   2        4.62       19.10      7.96 o 
   2   8   2       11.48       11.94      6.59 o 
   4   8   2      717.27      685.48     23.83 o 
   6   8   2       58.03       70.76     11.13 o 
   8   8   2        0.65        8.76      6.35 o 
  10   8   2       24.41       19.81     10.07 o 
  12   8   2       23.12       24.36     15.13 o 
  14   8   2        0.40       20.14     12.94 o 
 -11   9   2        7.16        5.19      7.41 o 
  -9   9   2       61.51       63.06     19.01 o 
  -7   9   2        6.57        6.25      8.10 o 
  -5   9   2        3.42       13.08      6.40 o 
  -3   9   2       21.87       21.74      9.81 o 
  -1   9   2        1.68        6.07      7.20 o 
   1   9   2        2.73        3.48      7.40 o 
   3   9   2       15.64       26.82      8.81 o 
   5   9   2       18.77       13.29      9.18 o 
   7   9   2        1.71       13.46      9.27 o 
   9   9   2        7.30       37.16     15.47 o 
  11   9   2       26.15       32.19     25.92 o 
  -6  10   2       18.16        6.63      9.08 o 
  -4  10   2        9.39        7.79     13.87 o 
  -2  10   2        8.68       16.69      9.35 o 
   0  10   2        0.33       18.83      9.70 o 
   2  10   2        6.46        6.09      9.17 o 
   4  10   2       32.37       47.69     14.16 o 
   6  10   2        7.88       19.09     25.18 o 
 -23   1   3       29.24       29.12     20.48 o 
 -21   1   3        9.45       28.38      9.43 o 
 -19   1   3      121.51      143.09     15.32 o 
 -17   1   3       34.27       45.08      8.44 o 
 -15   1   3        0.00       14.04      4.65 o 
 -13   1   3      479.04      418.50     18.38 o 
 -11   1   3      114.45      113.15      9.10 o 
  -9   1   3      216.60      224.21     10.92 o 
  -7   1   3     2944.81     2911.36     24.13 o 
  -5   1   3      774.12      778.20      8.09 o 
  -3   1   3     8375.40     7788.35     40.28 o 
  -1   1   3     1078.42     1228.74     10.30 o 
   1   1   3     9728.13     9688.54     59.66 o 
   3   1   3        2.75        2.18      4.35 o 
   5   1   3      301.56      310.97      8.34 o 
   9   1   3     4881.38     5515.71     56.23 o 
  11   1   3       15.13        3.48      4.96 o 
  15   1   3      394.97      414.97     15.68 o 
  17   1   3      108.53      123.66     13.23 o 
  19   1   3       39.69       45.12     13.20 o 
  21   1   3       11.56       13.56      9.84 o 
  23   1   3        5.35        7.71      8.37 o 
 -22   2   3        0.00        9.54     13.22 o 
 -20   2   3      114.90      118.52     25.67 o 
 -18   2   3       33.73       11.57      9.28 o 
 -16   2   3     1486.28     1437.94     46.51 o 
 -14   2   3     1531.12     1479.49     31.24 o 
 -12   2   3      430.77      444.90     21.34 o 
 -10   2   3      398.43      362.14     13.64 o 
  -8   2   3        0.55       12.48     10.32 o 
  -6   2   3       73.00       76.09      6.58 o 
  -4   2   3     2789.82     2922.87     28.06 o 
  -2   2   3    24284.95    23417.17     46.44 o 
   0   2   3      428.83      432.41      9.47 o 
   2   2   3     5723.95     4991.66     37.55 o 
   4   2   3     1011.67     1217.38     15.73 o 
   6   2   3        0.18        1.29      5.18 o 
   8   2   3      177.12      198.58     12.01 o 
  10   2   3        3.13       19.96      8.35 o 
  12   2   3       16.85       24.27      7.97 o 
  14   2   3        8.05       16.58      9.01 o 
  16   2   3       11.23        8.46      7.42 o 
  18   2   3      228.88      224.14     15.76 o 
  20   2   3      137.35      125.78     15.43 o 
  22   2   3       79.11       74.55     14.00 o 
 -21   3   3        0.55        2.14     12.08 o 
 -19   3   3        2.63       15.46     12.29 o 
 -17   3   3      210.86      172.13     13.01 o 
 -15   3   3      197.83      146.74     12.12 o 
 -13   3   3     1642.20     1553.74     28.69 o 
 -11   3   3      111.38      153.11      8.21 o 
  -9   3   3     2505.19     2590.76     28.31 o 
  -7   3   3        8.98       26.27      9.22 o 
  -5   3   3      546.86      530.46      8.92 o 
  -3   3   3       19.00       22.61      4.07 o 
  -1   3   3      636.74      545.30      9.40 o 
   1   3   3       89.31       90.44      6.88 o 
   3   3   3       14.57       29.50      4.67 o 
   5   3   3      755.71      678.40     14.74 o 
   7   3   3        0.06        1.93      3.77 o 
   9   3   3      524.27      477.58     16.74 o 
  11   3   3       40.52       56.88      9.80 o 
  13   3   3      187.01      196.65     13.80 o 
  15   3   3       85.92      110.50     12.37 o 
  17   3   3        2.20        3.08      8.76 o 
  19   3   3       81.61       77.97     13.05 o 
  21   3   3       58.73       74.82     20.78 o 
 -20   4   3        0.22        9.47     10.53 o 
 -18   4   3        4.52       10.80     11.83 o 
 -16   4   3        5.50       12.56      9.89 o 
 -14   4   3       11.67       15.57      7.49 o 
 -12   4   3       14.86       33.23      8.44 o 
 -10   4   3      162.88      168.10     14.84 o 
  -8   4   3      201.97      225.33      8.59 o 
  -6   4   3       97.05       71.84      5.70 o 
  -4   4   3     2688.47     3087.94     31.58 o 
  -2   4   3     1189.70     1139.03     15.69 o 
   0   4   3     1527.01     1410.19     20.48 o 
   2   4   3     2525.15     2483.07     43.52 o 
   4   4   3      930.50      974.08     16.35 o 
   6   4   3      202.90      210.01     11.28 o 
   8   4   3     4657.76     5046.84     61.57 o 
  10   4   3      218.08      279.30     16.28 o 
  12   4   3      948.31      959.91     27.25 o 
  14   4   3        9.07       10.48      8.78 o 
  16   4   3        0.19       18.30      8.68 o 
  18   4   3       14.67       19.10      8.81 o 
  20   4   3       40.24       29.68     12.32 o 
 -19   5   3        3.02       25.49     11.42 o 
 -17   5   3        3.32       10.15     11.06 o 
 -15   5   3       22.00       26.69      6.69 o 
 -13   5   3      197.63      176.80     17.04 o 
 -11   5   3      636.05      592.45     19.25 o 
  -9   5   3      196.40      206.37     14.58 o 
  -7   5   3      486.91      474.90     14.99 o 
  -5   5   3      404.94      448.44     11.76 o 
  -3   5   3     1144.30     1133.22     18.92 o 
  -1   5   3      322.60      365.79     11.48 o 
   1   5   3      564.72      578.04     15.04 o 
   3   5   3       14.99       13.60      3.99 o 
   5   5   3      569.97      475.39     15.61 o 
   7   5   3        7.79        6.31      4.92 o 
   9   5   3      823.67      857.60     21.31 o 
  11   5   3       68.57       61.38     10.63 o 
  13   5   3     1398.09     1483.09     32.86 o 
  15   5   3      132.06      117.36     14.95 o 
  17   5   3      148.65      141.25     13.15 o 
  19   5   3       38.19       29.35     17.25 o 
 -18   6   3        4.09       17.75     11.45 o 
 -16   6   3        5.66        0.00     10.84 o 
 -14   6   3        0.40       16.77     10.85 o 
 -12   6   3       84.88       71.02     11.19 o 
 -10   6   3      121.21      129.97     16.14 o 
  -8   6   3      100.48       92.03     11.06 o 
  -6   6   3        0.62       13.19      5.68 o 
  -4   6   3        0.57        7.68      4.73 o 
  -2   6   3       84.24       81.09      7.98 o 
   0   6   3      140.99      152.64      9.98 o 
   2   6   3     1602.65     1675.38     31.21 o 
   4   6   3      519.97      561.69     41.01 o 
   6   6   3     1725.68     1665.52     26.99 o 
   8   6   3      108.54       98.08      9.05 o 
  10   6   3        1.42       16.22      7.55 o 
  12   6   3        3.86        7.33     12.12 o 
  14   6   3        0.02       15.00      8.46 o 
  16   6   3       27.63       45.15     15.86 o 
  18   6   3       18.36       27.32     11.62 o 
 -17   7   3       28.02       48.28     16.62 o 
 -15   7   3        7.53       16.32     11.32 o 
 -13   7   3        5.75        4.44      8.03 o 
 -11   7   3       17.43       13.24      6.84 o 
  -9   7   3       35.79       28.36      7.66 o 
  -7   7   3       62.68       57.20      9.62 o 
  -5   7   3     1226.45     1168.09     21.60 o 
  -3   7   3      477.15      427.19     15.01 o 
  -1   7   3      608.63      588.58     24.01 o 
   1   7   3      292.93      281.48     11.87 o 
   3   7   3        6.60        7.20      5.88 o 
   5   7   3      497.11      534.94     21.95 o 
   7   7   3        1.48       11.97      6.25 o 
   9   7   3        0.39       14.83      7.00 o 
  11   7   3       29.05       50.82      9.00 o 
  13   7   3        0.17        2.58      6.71 o 
  15   7   3        3.31        8.09     11.79 o 
  17   7   3        5.73        7.34     11.88 o 
 -14   8   3        5.74       26.74     11.39 o 
 -12   8   3        4.16       21.57     15.60 o 
 -10   8   3       12.79       31.19     10.08 o 
  -8   8   3       31.74       13.71     11.47 o 
  -6   8   3      121.09      148.21     19.82 o 
  -4   8   3       91.00       73.45      9.41 o 
  -2   8   3        0.18       13.11      7.70 o 
   0   8   3      309.34      321.17     19.11 o 
   2   8   3      144.24      136.82     13.20 o 
   4   8   3        9.22       17.12      7.65 o 
   6   8   3        2.33       15.91      7.98 o 
   8   8   3       24.09       28.23     10.26 o 
  10   8   3       23.38       33.61     10.55 o 
  12   8   3        1.78       26.68     11.42 o 
  14   8   3       69.84       85.28     18.19 o 
 -11   9   3       16.64       15.32      9.38 o 
  -9   9   3       23.22       23.19     12.01 o 
  -7   9   3       10.91        2.09      7.95 o 
  -5   9   3        0.75        8.98      7.12 o 
  -3   9   3       71.81       38.67     11.59 o 
  -1   9   3        5.78       22.20      9.38 o 
   1   9   3       53.77       43.02      9.39 o 
   3   9   3       84.36       85.99     12.12 o 
   5   9   3        0.01       13.18      7.01 o 
   7   9   3      129.62       98.50     14.06 o 
   9   9   3        0.50        7.58     11.99 o 
  11   9   3        0.14       10.39     12.44 o 
  -6  10   3        0.53        6.95     12.93 o 
  -4  10   3        6.71       14.46     11.76 o 
  -2  10   3        4.93       12.89     13.90 o 
   0  10   3       37.38       37.96     10.70 o 
   2  10   3       12.86       15.07      8.93 o 
   4  10   3       16.56       23.15     13.97 o 
   6  10   3        4.35       16.84     15.54 o 
 -22   0   4       64.03       95.41     42.33 o 
 -20   0   4      104.32       78.14     39.10 o 
 -18   0   4       14.42       10.01     11.68 o 
 -16   0   4      112.25       98.65     13.35 o 
 -14   0   4     1258.31     1383.56     36.58 o 
 -12   0   4     1488.04     1700.58     63.69 o 
 -10   0   4       18.45       17.61      9.42 o 
  -8   0   4     1559.69     1889.13     31.40 o 
  -6   0   4      284.36      240.86     10.09 o 
  -4   0   4     2475.49     2714.09     53.09 o 
  -2   0   4     1499.31     1201.99     20.54 o 
   2   0   4   130098.79   129457.72    284.94 o 
   4   0   4    22531.49    22917.53    151.34 o 
   6   0   4       10.75       25.40      5.07 o 
   8   0   4        0.46        1.44     11.36 o 
  10   0   4      141.58       69.35     37.15 o 
  12   0   4      181.17      176.32     12.05 o 
  14   0   4     1181.59     1249.45     36.41 o 
  16   0   4      199.92      190.41     22.27 o 
  18   0   4        3.54       15.86     34.89 o 
  20   0   4        1.42       12.56     16.45 o 
  22   0   4       14.52       23.67     12.53 o 
 -23   1   4       16.98       35.86     19.67 o 
 -21   1   4        3.74        7.18      8.73 o 
 -19   1   4       27.54       18.51      8.80 o 
 -17   1   4       44.22       33.17      6.35 o 
 -15   1   4      470.60      381.87     16.71 o 
 -13   1   4     1371.42     1354.14     29.90 o 
 -11   1   4     2994.05     3106.02     33.74 o 
  -9   1   4     2541.49     3050.51     30.31 o 
  -7   1   4     2567.26     2818.79     26.87 o 
  -5   1   4     7571.34     7422.07     43.51 o 
  -3   1   4       18.85       18.21      3.29 o 
  -1   1   4      237.99      220.73      5.10 o 
   1   1   4      521.23      697.65     12.82 o 
   3   1   4     9212.25     8878.21     45.54 o 
   5   1   4     1107.19     1046.80     13.13 o 
   7   1   4     2185.00     2035.21     26.86 o 
   9   1   4     1990.31     1959.47     26.93 o 
  11   1   4     1227.48     1201.59     22.21 o 
  13   1   4      888.21      908.06     22.78 o 
  15   1   4        0.48       10.29      7.77 o 
  17   1   4      150.04      154.27     15.61 o 
  19   1   4       15.74       27.47     10.80 o 
  21   1   4        2.51        4.82     11.28 o 
 -22   2   4       39.93       55.82     13.04 o 
 -20   2   4        3.16        3.81      9.51 o 
 -18   2   4       48.66       70.34     15.58 o 
 -16   2   4      120.15      122.28     13.74 o 
 -14   2   4       54.45       96.73     11.56 o 
 -12   2   4      231.90      262.20     17.45 o 
 -10   2   4     1246.27     1187.27     18.48 o 
  -8   2   4       89.50       87.52      8.35 o 
  -6   2   4     1831.02     1852.98     30.43 o 
  -4   2   4      116.61       68.85      5.82 o 
  -2   2   4       17.42       43.29      4.14 o 
   0   2   4     5073.92     4939.83     36.54 o 
   2   2   4    11733.77    11292.40     45.59 o 
   4   2   4     1021.62      951.18     12.01 o 
   6   2   4      110.00      106.12      8.34 o 
   8   2   4       17.11        9.34      7.98 o 
  10   2   4     1327.18     1301.40     25.04 o 
  12   2   4      380.68      379.34     17.39 o 
  14   2   4     1142.70     1269.33     26.40 o 
  16   2   4       33.94       44.38      8.56 o 
  18   2   4       14.22       27.74      9.37 o 
  20   2   4        0.97       13.09     11.53 o 
  22   2   4        4.34       23.37     11.12 o 
 -21   3   4        0.47        3.75      7.47 o 
 -19   3   4       18.05        7.96      9.83 o 
 -17   3   4      119.84       84.30     11.76 o 
 -15   3   4       12.07       26.73      8.30 o 
 -13   3   4       26.81       31.70     12.97 o 
 -11   3   4       58.74       51.53      9.44 o 
  -9   3   4      787.33      898.82     19.54 o 
  -7   3   4        0.60       20.95      8.44 o 
  -5   3   4       72.92       44.74      7.15 o 
  -3   3   4     2375.39     2200.03     25.23 o 
  -1   3   4      153.35      173.10      9.00 o 
   1   3   4     2385.72     2720.14     32.06 o 
   3   3   4      711.51      819.74     13.30 o 
   5   3   4     3102.83     3186.19     32.83 o 
   7   3   4      306.19      330.39     13.79 o 
   9   3   4       14.26       27.83      7.87 o 
  11   3   4       17.81       14.95      9.50 o 
  13   3   4        1.82       26.99     13.94 o 
  15   3   4       10.64        7.03     10.22 o 
  17   3   4        1.82        5.38      8.43 o 
  19   3   4        2.37        8.68     10.02 o 
  21   3   4        3.10       19.28     11.11 o 
 -20   4   4        8.29        0.00      8.95 o 
 -18   4   4       21.32        3.69     11.68 o 
 -16   4   4        4.81        0.00      9.85 o 
 -14   4   4      116.02      107.83     12.74 o 
 -12   4   4      213.25      254.73     16.28 o 
 -10   4   4      129.00      124.86     11.71 o 
  -8   4   4      371.93      354.93     14.39 o 
  -6   4   4     2335.26     2735.45     27.96 o 
  -4   4   4     1062.59     1118.01     17.17 o 
  -2   4   4      673.46      638.53     12.62 o 
   0   4   4     1062.30     1079.06     18.46 o 
   2   4   4     1557.94     1740.57     21.55 o 
   4   4   4     1790.32     1680.58     21.50 o 
   6   4   4       96.90       92.86      7.72 o 
   8   4   4       37.37       46.05      5.53 o 
  10   4   4        0.73       15.31      4.67 o 
  12   4   4      216.87      237.00     16.73 o 
  14   4   4        2.34       15.69      8.84 o 
  16   4   4      181.72      178.59     15.87 o 
  18   4   4        0.31       14.97      9.77 o 
  20   4   4        4.81       13.29     12.18 o 
 -19   5   4       11.85       14.68     11.58 o 
 -17   5   4       43.57       50.16     15.49 o 
 -15   5   4       20.26       23.67      8.73 o 
 -13   5   4       23.26       14.38      8.45 o 
 -11   5   4      399.51      365.86     19.26 o 
  -9   5   4     1011.57     1107.24     35.65 o 
  -7   5   4       14.93       26.49      6.81 o 
  -5   5   4      102.21      105.53      6.88 o 
  -3   5   4       21.57       30.14      5.94 o 
  -1   5   4       56.58       56.16      5.60 o 
   1   5   4      882.05      937.99     14.58 o 
   3   5   4      290.16      280.48     16.16 o 
   5   5   4        6.34       18.04      5.09 o 
   7   5   4       89.23       78.15      7.56 o 
   9   5   4       99.75      127.93     12.37 o 
  11   5   4      211.01      217.51     15.38 o 
  13   5   4      348.70      350.33     18.32 o 
  15   5   4       93.87      129.41     15.32 o 
  17   5   4        3.38       12.61      8.53 o 
  19   5   4       59.95       38.86     23.51 o 
 -18   6   4        0.42       32.42     14.64 o 
 -16   6   4        1.25        4.78     15.40 o 
 -14   6   4       23.66       25.35      9.87 o 
 -12   6   4        1.07        6.92      6.43 o 
 -10   6   4      330.56      344.17     20.02 o 
  -8   6   4      112.40       84.88      8.61 o 
  -6   6   4       36.87       53.53      8.91 o 
  -4   6   4      583.51      577.45     18.81 o 
  -2   6   4      204.64      187.45      8.99 o 
   0   6   4        2.27       16.32      7.75 o 
   2   6   4        0.01        8.32      4.76 o 
   4   6   4       22.45       48.43      7.55 o 
   6   6   4       92.79       75.01      7.49 o 
   8   6   4      531.29      495.53     15.46 o 
  10   6   4      194.93      195.23     16.26 o 
  12   6   4      185.08      165.36     14.42 o 
  14   6   4       24.06       19.16      7.89 o 
  16   6   4      191.76      258.50     25.83 o 
  18   6   4       10.83       16.54      8.37 o 
 -17   7   4        0.91       17.94     14.23 o 
 -15   7   4       69.66       87.39     18.40 o 
 -13   7   4       57.28       53.45     10.15 o 
 -11   7   4        5.04       14.93      7.44 o 
  -9   7   4       44.42       29.44      6.82 o 
  -7   7   4      129.06      134.65     17.42 o 
  -5   7   4       86.86       95.52      9.44 o 
  -3   7   4       93.12       74.22      9.36 o 
  -1   7   4       29.62       47.35      7.69 o 
   1   7   4      325.44      315.96     17.97 o 
   3   7   4      265.58      291.19     20.87 o 
   5   7   4       24.88       14.89     12.57 o 
   7   7   4      416.77      453.98     21.55 o 
   9   7   4       57.82       52.44     10.89 o 
  11   7   4        8.93        4.69     10.70 o 
  13   7   4       26.12       26.82     10.68 o 
  15   7   4        5.64       27.01     14.78 o 
 -14   8   4       12.66       28.95     12.62 o 
 -12   8   4       13.81       12.07     10.75 o 
 -10   8   4        4.66       16.90      9.64 o 
  -8   8   4        6.29        3.81      9.28 o 
  -6   8   4        1.71        2.62      8.56 o 
  -4   8   4      125.51      119.34     15.21 o 
  -2   8   4       80.39       93.43     10.54 o 
   0   8   4        0.48       19.85      9.02 o 
   2   8   4      241.90      248.18     18.46 o 
   4   8   4       42.07       46.31      8.92 o 
   6   8   4      207.29      207.53     17.23 o 
   8   8   4        5.14        6.13     10.18 o 
  10   8   4       24.14       47.92     11.17 o 
  12   8   4        6.26        5.30      7.89 o 
  14   8   4       28.91       26.30     14.67 o 
 -11   9   4       16.76        9.54     13.22 o 
  -9   9   4        9.10       24.48      8.18 o 
  -7   9   4       16.49       16.11      5.99 o 
  -5   9   4        5.95       13.15      8.11 o 
  -3   9   4       12.79       20.99      7.74 o 
  -1   9   4       39.54       49.59      8.21 o 
   1   9   4        8.78       21.33      8.45 o 
   3   9   4       33.06       45.19     10.36 o 
   5   9   4        5.43        6.08      9.89 o 
   7   9   4        4.78        6.56     11.57 o 
   9   9   4       11.13        3.88     11.08 o 
  11   9   4        4.21       39.40     13.18 o 
  -4  10   4       25.77       39.55     13.69 o 
  -2  10   4        7.12       24.97     10.77 o 
   0  10   4      122.92       99.79     17.08 o 
   2  10   4       10.28       10.50     14.50 o 
   4  10   4        5.85        0.00      9.63 o 
 -23   1   5       35.44       44.81     36.31 o 
 -21   1   5       19.00       30.54     11.42 o 
 -19   1   5       45.07       22.96     13.42 o 
 -17   1   5       60.28       35.74      7.35 o 
 -15   1   5       24.37       20.41      6.54 o 
 -13   1   5       63.94       65.68      7.68 o 
 -11   1   5     1458.17     1688.37     22.29 o 
  -9   1   5      298.03      326.43      9.98 o 
  -7   1   5     1907.56     1952.21     26.14 o 
  -5   1   5       20.39       34.11      4.27 o 
  -3   1   5      538.74      446.86     12.24 o 
  -1   1   5     1839.76     1681.54     14.81 o 
   1   1   5     4296.13     4517.66     31.24 o 
   3   1   5     6821.35     7052.48     35.87 o 
   5   1   5     1008.45     1124.24     13.31 o 
   7   1   5     1190.80     1175.43     17.21 o 
   9   1   5       48.25       54.72      7.50 o 
  11   1   5      484.16      498.86     23.31 o 
  13   1   5        8.54       23.98      9.60 o 
  15   1   5       10.89        8.94      9.22 o 
  17   1   5       16.63       26.40     12.60 o 
  19   1   5       63.41       45.05     13.05 o 
  21   1   5        1.65        0.00     11.98 o 
 -22   2   5        2.52       13.71     14.62 o 
 -20   2   5        7.46       18.94     11.45 o 
 -18   2   5       43.17       22.04      8.33 o 
 -16   2   5      780.09      728.77     32.18 o 
 -14   2   5       49.41       59.04     12.32 o 
 -12   2   5       71.14       61.02      6.67 o 
 -10   2   5        3.16       18.11      8.36 o 
  -8   2   5     1461.36     1539.20     24.53 o 
  -6   2   5      182.22      193.32     11.36 o 
  -4   2   5     1873.66     1955.17     23.93 o 
  -2   2   5     1276.60     1154.78     12.32 o 
   0   2   5     1444.60     1435.04     17.37 o 
   2   2   5      156.87      213.39     10.37 o 
   4   2   5    10037.82    10443.32     90.61 o 
   6   2   5      115.86      183.37      6.18 o 
   8   2   5        4.14       11.71      7.48 o 
  10   2   5      151.28      120.32     13.44 o 
  12   2   5        7.79       23.34      9.36 o 
  14   2   5       21.39       12.33      9.10 o 
  16   2   5      356.25      363.50     20.58 o 
  18   2   5      568.19      634.76     30.38 o 
  20   2   5      127.38       96.81     14.00 o 
  22   2   5       16.84       36.99     13.53 o 
 -21   3   5        0.00        8.50      7.55 o 
 -19   3   5       20.23       21.15     12.35 o 
 -17   3   5      127.30      126.52     14.30 o 
 -15   3   5      254.30      246.60     15.61 o 
 -13   3   5       30.13       43.81     12.12 o 
 -11   3   5      444.92      428.47     17.16 o 
  -9   3   5      103.81       95.06      9.89 o 
  -7   3   5      460.65      370.98     16.97 o 
  -5   3   5     3081.67     2939.41     34.77 o 
  -3   3   5      255.01      235.53      8.55 o 
  -1   3   5       28.34       18.90      6.99 o 
   1   3   5      382.98      402.20     12.54 o 
   3   3   5     1261.76     1327.67     17.21 o 
   5   3   5        1.96        3.98      4.87 o 
   7   3   5      247.56      311.76     13.62 o 
   9   3   5      288.85      318.60     16.00 o 
  11   3   5      132.64      131.07     15.29 o 
  13   3   5       23.00       18.97      8.75 o 
  15   3   5      351.30      305.65     17.85 o 
  17   3   5      117.04      109.22     12.26 o 
  19   3   5       36.39       17.54     10.06 o 
  21   3   5        8.99        3.04     10.17 o 
 -20   4   5        7.20        5.94     11.79 o 
 -18   4   5       96.02       63.25     17.69 o 
 -16   4   5       27.41       22.16     10.48 o 
 -14   4   5        7.23       14.14      9.27 o 
 -12   4   5      170.10      186.63     14.55 o 
 -10   4   5       76.28       79.01     10.89 o 
  -8   4   5      114.65       92.78     10.72 o 
  -6   4   5     3029.88     3160.08     34.23 o 
  -4   4   5      902.79     1080.12     27.40 o 
  -2   4   5     1460.06     1561.44     24.62 o 
   0   4   5     1194.92     1157.37     29.57 o 
   2   4   5      295.35      235.63     14.58 o 
   4   4   5        8.42       17.65      4.90 o 
   6   4   5      855.19      884.16     15.67 o 
   8   4   5       26.55       18.33      5.47 o 
  10   4   5        4.14       12.32      7.12 o 
  12   4   5      237.79      200.68     15.42 o 
  14   4   5      122.54      155.62     15.17 o 
  16   4   5       51.52       68.14     11.07 o 
  18   4   5       36.08       22.97      8.45 o 
  20   4   5       18.17       30.75     13.73 o 
 -19   5   5        1.03       24.22     12.76 o 
 -17   5   5      114.53      140.57     19.32 o 
 -15   5   5        9.37       17.21     10.07 o 
 -13   5   5      472.59      435.24     17.96 o 
 -11   5   5     1246.66     1220.54     26.89 o 
  -9   5   5       22.88       36.20      9.42 o 
  -7   5   5     1093.55     1265.76     31.35 o 
  -5   5   5        0.59       10.93      5.68 o 
  -3   5   5        2.71        5.12      6.17 o 
  -1   5   5      304.29      343.86     21.73 o 
   1   5   5       29.40       24.46      7.06 o 
   3   5   5      286.69      288.73     16.11 o 
   5   5   5        9.81       18.19      5.11 o 
   7   5   5        7.34       14.57      6.38 o 
   9   5   5       64.37       63.48      8.50 o 
  11   5   5       49.46       43.19      9.43 o 
  13   5   5       10.09       18.51      8.96 o 
  15   5   5        9.95        1.32     10.20 o 
  17   5   5       55.36       64.95     12.38 o 
  19   5   5       22.86       16.62     11.32 o 
 -18   6   5        4.47       18.02     14.41 o 
 -16   6   5        0.09        8.46     10.58 o 
 -14   6   5       28.73       40.98      9.90 o 
 -12   6   5       79.17       98.61     13.84 o 
 -10   6   5       26.12       21.74     10.46 o 
  -8   6   5        4.75        6.45      6.76 o 
  -6   6   5      254.48      313.07     24.60 o 
  -4   6   5      273.13      266.74     15.17 o 
  -2   6   5      296.22      282.92     19.55 o 
   0   6   5     1588.47     1626.38     33.22 o 
   2   6   5       20.29       14.01      5.91 o 
   4   6   5      367.32      382.89     18.61 o 
   6   6   5        2.45       21.70      9.10 o 
   8   6   5      169.50      147.26     11.74 o 
  10   6   5      232.92      270.99     17.65 o 
  12   6   5       35.75       51.76      9.72 o 
  14   6   5        0.07        0.00      8.88 o 
  16   6   5        1.27       12.74      9.06 o 
  18   6   5        2.61        7.15     15.68 o 
 -15   7   5        4.35       23.32     12.42 o 
 -13   7   5        8.32        3.57      6.22 o 
 -11   7   5        2.01       11.66      8.03 o 
  -9   7   5       21.82       25.21      8.15 o 
  -7   7   5      102.17       87.22     11.89 o 
  -5   7   5       91.37      100.40     13.23 o 
  -3   7   5      133.76      146.08     13.59 o 
  -1   7   5        7.28       12.39      7.75 o 
   1   7   5      739.06      771.44     23.50 o 
   3   7   5       42.57       45.28      7.99 o 
   5   7   5      230.42      230.76     14.73 o 
   7   7   5      761.31      726.67     41.07 o 
   9   7   5       21.50       27.01      6.63 o 
  11   7   5       83.84       89.16     14.01 o 
  13   7   5        7.30       40.09     11.79 o 
  15   7   5        0.06       29.49     13.56 o 
 -14   8   5        6.30       13.36      8.07 o 
 -12   8   5       82.00       60.30     14.43 o 
 -10   8   5        0.68       12.54      6.00 o 
  -8   8   5        0.80        0.00     16.16 o 
  -6   8   5        7.84       17.30      8.18 o 
  -4   8   5        0.34        2.90      8.74 o 
  -2   8   5        7.19        7.01      6.92 o 
   0   8   5        0.03        8.72      6.52 o 
   2   8   5       36.26       42.65     10.45 o 
   4   8   5       34.03       23.50      6.47 o 
   6   8   5       56.62       47.57     11.60 o 
   8   8   5       14.75       16.50      8.40 o 
  10   8   5       26.23       31.05     11.01 o 
  12   8   5        1.11        8.29     11.62 o 
  -9   9   5        0.82       13.70      6.59 o 
  -7   9   5        0.76       13.21      9.01 o 
  -5   9   5       17.35       30.57      8.01 o 
  -3   9   5       27.35       38.60     11.19 o 
  -1   9   5       64.59      104.37     13.80 o 
   1   9   5       32.81       18.43      7.01 o 
   3   9   5      153.62      195.86     16.63 o 
   5   9   5       16.77       24.88     11.73 o 
   7   9   5        1.87        1.65     10.37 o 
   9   9   5       28.14       19.03     10.57 o 
  -4  10   5       18.57       17.14      5.76 o 
  -2  10   5        0.02       13.65     10.10 o 
   0  10   5       30.65       38.96     10.39 o 
   2  10   5       15.14       17.64     13.95 o 
 -22   0   6       40.91        0.00     25.50 o 
 -20   0   6      116.83      159.34     22.50 o 
 -18   0   6        0.22        0.00      8.92 o 
 -16   0   6       37.78       37.86     10.63 o 
 -14   0   6      322.05      314.22     19.11 o 
 -12   0   6      309.08      441.19     20.27 o 
 -10   0   6      595.39      738.37     20.89 o 
  -8   0   6     1324.48     1473.13     32.56 o 
  -6   0   6      861.94     1055.41     22.29 o 
  -4   0   6     1348.25     1386.46     21.77 o 
  -2   0   6        1.82        3.54      5.15 o 
   0   0   6     3287.09     3011.26     37.40 o 
   2   0   6      564.86      460.20     13.78 o 
   4   0   6      189.03      310.14     12.52 o 
   6   0   6     7354.38     7997.89    100.20 o 
   8   0   6       90.54       74.19     13.26 o 
  10   0   6      533.19      593.36     20.97 o 
  12   0   6        7.51       15.86      8.04 o 
  14   0   6      340.60      386.10     37.80 o 
  16   0   6       42.96       39.80     16.28 o 
  18   0   6       15.89       15.48     17.23 o 
  20   0   6       31.57       20.15     31.91 o 
  22   0   6       19.49       20.51     18.34 o 
 -21   1   6        0.49        7.64     10.80 o 
 -19   1   6      153.26      133.50     20.71 o 
 -17   1   6      330.62      444.46     18.16 o 
 -15   1   6        1.05        0.00      5.53 o 
 -13   1   6        5.51        9.93      7.36 o 
 -11   1   6      124.58      109.91      8.09 o 
  -9   1   6       26.05       20.11      5.51 o 
  -7   1   6       46.30       34.89      5.87 o 
  -5   1   6     4180.09     4244.20     37.08 o 
  -3   1   6     2546.29     2533.78     20.33 o 
  -1   1   6     2110.94     1944.28     19.07 o 
   1   1   6     2062.46     2221.07     19.20 o 
   3   1   6      105.20      158.15      7.00 o 
   5   1   6     1372.14     1295.91     17.96 o 
   7   1   6      124.34      116.32      6.97 o 
   9   1   6       40.02       51.22      8.82 o 
  11   1   6      799.13      862.42     22.55 o 
  13   1   6        0.00       12.75      7.54 o 
  15   1   6        2.23       13.93      8.64 o 
  17   1   6        0.18        0.00     11.80 o 
  19   1   6       12.81       28.68     13.86 o 
  21   1   6       35.60       39.88     14.15 o 
 -22   2   6        0.11       21.29     14.32 o 
 -20   2   6       53.37       33.54     10.46 o 
 -18   2   6      102.50      114.44     15.00 o 
 -16   2   6       46.77       40.04     10.70 o 
 -14   2   6       84.02       69.88     11.85 o 
 -12   2   6      455.43      492.21     18.71 o 
 -10   2   6       43.41       77.33     11.05 o 
  -8   2   6      736.50      845.85     33.00 o 
  -6   2   6     2177.20     2653.05     32.07 o 
  -4   2   6       49.39       40.66      6.00 o 
  -2   2   6     1851.08     1909.02     21.95 o 
   0   2   6      256.24      204.71      6.71 o 
   2   2   6        2.66        3.73      4.02 o 
   4   2   6      410.10      262.00      8.51 o 
   6   2   6      243.57      168.26      7.12 o 
   8   2   6        0.66        4.00      5.32 o 
  10   2   6      806.30      842.54     23.06 o 
  12   2   6       66.22       67.65     11.52 o 
  14   2   6      175.25      151.80     12.72 o 
  16   2   6       51.49       49.11     11.20 o 
  18   2   6        0.01       15.09     11.25 o 
  20   2   6        5.98        9.00     11.09 o 
 -21   3   6        2.93       15.66     11.37 o 
 -19   3   6        7.08        2.99      8.84 o 
 -17   3   6        0.01       12.77      8.99 o 
 -15   3   6       54.34       50.90     11.16 o 
 -13   3   6      138.17      138.47     12.65 o 
 -11   3   6       30.17       46.75      9.64 o 
  -9   3   6      144.10      146.16     13.25 o 
  -7   3   6     1533.19     1601.91     24.12 o 
  -5   3   6     1514.37     1698.31     39.22 o 
  -3   3   6     1534.76     1659.98     21.92 o 
  -1   3   6      111.98      105.11     10.01 o 
   1   3   6     2504.89     2764.98     35.42 o 
   3   3   6      162.49      167.28      6.73 o 
   5   3   6     1512.20     1636.86     33.78 o 
   7   3   6      195.58      201.35     11.91 o 
   9   3   6     1247.35     1311.89     31.12 o 
  11   3   6       13.76       35.10     15.48 o 
  13   3   6      125.22      132.13     13.30 o 
  15   3   6        0.02        2.03     10.02 o 
  17   3   6       81.47       81.32     12.39 o 
  19   3   6       61.71       44.49     14.03 o 
  21   3   6        0.92       19.13      9.05 o 
 -20   4   6        0.02       24.34     11.75 o 
 -18   4   6       53.09       59.92     13.56 o 
 -16   4   6        2.48        0.00      8.54 o 
 -14   4   6      393.53      405.53     31.69 o 
 -12   4   6      656.94      615.64     19.67 o 
 -10   4   6      739.39      715.71     35.61 o 
  -8   4   6       66.81       91.19      9.96 o 
  -6   4   6        7.26       16.10      7.58 o 
  -4   4   6      477.05      495.66      9.16 o 
  -2   4   6       28.89       30.28      9.70 o 
   0   4   6     2156.24     2106.92     41.16 o 
   2   4   6      275.38      264.30     16.19 o 
   4   4   6      218.32      223.94      8.62 o 
   6   4   6        9.67       23.42      5.93 o 
   8   4   6       36.45       27.84      8.60 o 
  10   4   6      288.08      289.04     17.84 o 
  12   4   6       61.95       57.29     10.84 o 
  14   4   6       87.26       94.10     14.10 o 
  16   4   6      331.22      338.39     19.56 o 
  18   4   6       13.64       21.43      8.86 o 
  20   4   6       52.14       61.67     12.19 o 
 -19   5   6        9.02       19.03     12.45 o 
 -17   5   6       11.20       27.88     12.01 o 
 -15   5   6        3.92       13.57      9.23 o 
 -13   5   6       62.17       57.88     13.27 o 
 -11   5   6     1099.88     1202.32     37.48 o 
  -9   5   6      111.41      107.63     10.71 o 
  -7   5   6      112.80       76.78     11.12 o 
  -5   5   6       46.66       40.02      8.66 o 
  -3   5   6       86.58       93.23      9.43 o 
  -1   5   6      749.58      759.31     23.64 o 
   1   5   6       12.52       15.04     10.86 o 
   3   5   6        1.46       11.17      5.74 o 
   5   5   6       16.51       35.80      7.62 o 
   7   5   6      119.43      117.99      8.22 o 
   9   5   6       38.25       40.59      6.50 o 
  11   5   6        0.31        5.59      6.27 o 
  13   5   6       83.83      102.66     12.05 o 
  15   5   6       51.41       36.70      8.76 o 
  17   5   6      120.00      121.28     15.36 o 
  19   5   6       12.60       10.00     10.55 o 
 -18   6   6        0.09       15.13     17.09 o 
 -16   6   6        0.23        2.45     13.11 o 
 -14   6   6        6.82       10.44      7.82 o 
 -12   6   6       13.38       13.90      7.08 o 
 -10   6   6       47.80       46.51     11.94 o 
  -8   6   6      196.82      146.75     16.97 o 
  -6   6   6       51.83       47.73     12.09 o 
  -4   6   6      428.19      435.96     20.10 o 
  -2   6   6     1100.61     1187.37     25.60 o 
   0   6   6      782.20      820.21     43.04 o 
   2   6   6        2.76        5.21      8.00 o 
   4   6   6        7.40       20.31      6.60 o 
   6   6   6      328.59      358.46     18.57 o 
   8   6   6       48.09       56.01     11.49 o 
  10   6   6      527.46      557.99     32.93 o 
  12   6   6       67.86       72.81     13.24 o 
  14   6   6       59.26       71.72     12.20 o 
  16   6   6        4.39       18.55      8.83 o 
 -15   7   6       32.65       36.72     14.76 o 
 -13   7   6      131.43      147.81     21.38 o 
 -11   7   6        2.96        8.52      6.05 o 
  -9   7   6      263.60      263.02     31.53 o 
  -7   7   6      110.79      129.44     16.07 o 
  -5   7   6      291.85      309.17     31.85 o 
  -3   7   6      289.87      267.99     17.49 o 
  -1   7   6       20.71       13.84      6.75 o 
   1   7   6       10.19       11.20      8.51 o 
   3   7   6       12.38       15.20      8.11 o 
   5   7   6        0.76        8.38      6.91 o 
   7   7   6        0.84        0.00      9.68 o 
   9   7   6      226.37      231.88     23.14 o 
  11   7   6       29.22       29.96     10.16 o 
  13   7   6        0.09       11.13      9.47 o 
  15   7   6       77.37       81.91     14.30 o 
 -12   8   6        2.24        9.51      9.82 o 
 -10   8   6       14.79       15.08      8.86 o 
  -8   8   6        1.35       13.17      8.78 o 
  -6   8   6       36.09       35.81     17.94 o 
  -4   8   6       14.55       14.78     10.93 o 
  -2   8   6       61.76       71.57     13.28 o 
   0   8   6       35.93       23.04      7.91 o 
   2   8   6      100.81       92.91     11.34 o 
   4   8   6      350.18      318.73     23.86 o 
   6   8   6       50.99       37.33     11.30 o 
   8   8   6       53.34       63.29     14.91 o 
  10   8   6        0.02        1.09      7.35 o 
  12   8   6       67.66       67.38     14.20 o 
  -9   9   6       11.18       18.08      9.07 o 
  -7   9   6       27.87       27.75     10.67 o 
  -5   9   6       20.21       22.37     12.57 o 
  -3   9   6        2.15       18.03      9.63 o 
  -1   9   6        0.02        9.88      7.28 o 
   1   9   6        9.17        7.10      8.64 o 
   3   9   6        1.23        5.49      7.99 o 
   5   9   6       21.53       19.30      9.53 o 
   7   9   6        1.41        6.28      8.83 o 
   9   9   6        1.73        5.48      9.66 o 
 -21   1   7       20.20       25.28     18.14 o 
 -19   1   7        5.26        3.24      8.05 o 
 -17   1   7        0.08        1.97      7.99 o 
 -15   1   7      140.61      147.94     12.97 o 
 -13   1   7      606.55      603.35     19.93 o 
 -11   1   7       27.44       17.42      6.88 o 
  -9   1   7       55.20       38.94      5.88 o 
  -7   1   7      404.16      330.38     10.37 o 
  -5   1   7       74.60       65.52      7.34 o 
  -3   1   7       30.22       36.90      4.88 o 
  -1   1   7     1853.76     1926.36     28.23 o 
   1   1   7       11.82       12.24      4.59 o 
   3   1   7      712.01      624.37     12.98 o 
   5   1   7       62.85       32.95      6.10 o 
   7   1   7      253.82      255.92      9.78 o 
   9   1   7        0.06       12.74      4.27 o 
  11   1   7      187.80      174.25     14.34 o 
  13   1   7      149.29      180.96     14.49 o 
  15   1   7       37.09       56.99     13.15 o 
  17   1   7      157.90      128.64     18.05 o 
  19   1   7        9.26       21.04     12.36 o 
  21   1   7        1.88       27.01     13.53 o 
 -20   2   7       22.06        2.97      8.37 o 
 -18   2   7       55.82       51.20      9.82 o 
 -16   2   7       34.37       37.03     10.95 o 
 -14   2   7     1042.79     1183.35     34.72 o 
 -12   2   7      845.91      753.41     28.81 o 
 -10   2   7       95.27       68.93      9.93 o 
  -8   2   7      154.50      179.79     13.33 o 
  -6   2   7      134.29      161.43     10.17 o 
  -4   2   7      818.56      744.27     18.84 o 
  -2   2   7     1182.99     1104.86     17.37 o 
   0   2   7       40.38       19.43      5.50 o 
   2   2   7     2034.09     1969.59     22.49 o 
   4   2   7       81.34       97.98      6.04 o 
   6   2   7      513.24      471.40     15.30 o 
   8   2   7       32.44       33.32     10.56 o 
  10   2   7      252.02      247.11     15.45 o 
  12   2   7      268.16      275.82     18.91 o 
  14   2   7       71.18      127.54     15.66 o 
  16   2   7        7.54        3.20      8.29 o 
  18   2   7       17.92       21.14     13.30 o 
  20   2   7       42.21       39.56     11.24 o 
 -21   3   7        0.17        8.06     10.70 o 
 -19   3   7        0.02       14.67      9.18 o 
 -17   3   7       13.39       10.55     13.17 o 
 -15   3   7       53.72       66.62     12.90 o 
 -13   3   7      354.78      274.79     15.68 o 
 -11   3   7      288.19      307.26     20.41 o 
  -9   3   7      573.58      670.84     21.41 o 
  -7   3   7      209.12      184.04     11.80 o 
  -5   3   7      151.14      133.29     14.67 o 
  -3   3   7        0.00        3.28      4.80 o 
  -1   3   7        4.32        1.48      7.50 o 
   1   3   7      298.92      200.35     13.58 o 
   3   3   7      401.85      406.94     10.58 o 
   5   3   7       75.07       68.91      6.72 o 
   7   3   7      160.12      165.54      7.82 o 
   9   3   7       20.86        6.18      6.25 o 
  11   3   7      341.91      402.71     23.84 o 
  13   3   7       18.90       26.17     11.95 o 
  15   3   7       34.35       23.53      9.60 o 
  17   3   7        0.04        4.19     10.56 o 
  19   3   7        0.91       16.51      9.42 o 
 -20   4   7        2.19        0.00     12.17 o 
 -18   4   7        1.22       16.22     10.22 o 
 -16   4   7       28.22       51.16     10.31 o 
 -14   4   7      113.64       80.51     16.09 o 
 -12   4   7       18.85       13.27      9.25 o 
 -10   4   7        0.35        3.83      9.15 o 
  -8   4   7      314.88      291.09     16.53 o 
  -6   4   7        6.81        8.68      7.70 o 
  -4   4   7        5.02        4.51      4.00 o 
  -2   4   7      126.05      121.71     12.76 o 
   0   4   7     1904.54     2055.10     33.61 o 
   2   4   7      343.51      356.98     17.37 o 
   4   4   7       90.92       79.36     11.10 o 
   6   4   7       56.26       46.66      5.74 o 
   8   4   7      387.62      419.91     19.73 o 
  10   4   7      365.80      338.01     19.07 o 
  12   4   7       34.70       37.96      8.05 o 
  14   4   7      132.55      131.09     15.49 o 
  16   4   7        2.26        1.89      9.89 o 
  18   4   7        0.60        9.68      9.99 o 
 -19   5   7        6.18       21.86     15.49 o 
 -17   5   7       11.29       16.33      9.73 o 
 -15   5   7        3.59        0.00      9.42 o 
 -13   5   7        1.26        6.65     10.78 o 
 -11   5   7      678.73      743.59     23.72 o 
  -9   5   7        6.73        6.09      6.37 o 
  -7   5   7       20.46       17.43     10.77 o 
  -5   5   7      229.32      217.26     16.78 o 
  -3   5   7     1019.06     1009.30     21.94 o 
  -1   5   7       20.08       24.38      5.49 o 
   1   5   7       57.65       54.54      8.81 o 
   3   5   7      146.88      145.29     13.34 o 
   5   5   7       18.45        8.93      6.78 o 
   7   5   7       38.16       40.12      9.55 o 
   9   5   7      173.10      142.41     13.15 o 
  11   5   7      121.90      164.16     13.69 o 
  13   5   7      269.39      271.69     18.39 o 
  15   5   7       78.15       58.67     12.21 o 
  17   5   7      113.36      132.80     16.58 o 
 -16   6   7       12.50        8.76     10.88 o 
 -14   6   7        0.98       34.94     10.69 o 
 -12   6   7        2.18       12.86      9.59 o 
 -10   6   7       93.03       79.64     14.00 o 
  -8   6   7        9.48        0.00     10.48 o 
  -6   6   7       66.76       60.67     12.75 o 
  -4   6   7      231.75      259.58     22.03 o 
  -2   6   7       39.53       48.46      8.39 o 
   0   6   7       20.56       24.62      7.60 o 
   2   6   7        0.13        7.77      5.60 o 
   4   6   7      308.79      296.42     16.83 o 
   6   6   7      340.07      328.70     17.74 o 
   8   6   7      308.73      263.41     22.47 o 
  10   6   7       36.12       36.58      9.03 o 
  12   6   7        3.80       14.47      8.07 o 
  14   6   7        0.00        9.77      9.88 o 
  16   6   7       68.45       37.82     10.76 o 
 -15   7   7        7.71       10.88     19.62 o 
 -13   7   7        6.51        0.00     10.61 o 
 -11   7   7       13.47       12.16     18.20 o 
  -9   7   7        4.84       21.41     10.37 o 
  -7   7   7        9.70       32.52     11.64 o 
  -5   7   7      367.42      365.71     25.93 o 
  -3   7   7      197.39      188.35     18.62 o 
  -1   7   7      518.43      533.68     24.84 o 
   1   7   7       87.92       88.55     11.57 o 
   3   7   7       23.50       12.38      7.66 o 
   5   7   7      253.39      270.26     17.57 o 
   7   7   7        0.90        7.01     10.23 o 
   9   7   7       30.11       39.79     11.93 o 
  11   7   7        0.02       20.95     10.44 o 
  13   7   7        9.00       27.48     10.85 o 
  15   7   7       30.11       44.44     13.88 o 
 -12   8   7        0.24       14.94      7.49 o 
 -10   8   7        0.55       11.84     11.55 o 
  -8   8   7        2.23       11.77      8.66 o 
  -6   8   7        2.78        6.36      8.81 o 
  -4   8   7      242.04      263.07     24.53 o 
  -2   8   7        0.05       10.80     10.44 o 
   0   8   7        9.52        9.56      5.76 o 
   2   8   7      193.21      231.15     17.96 o 
   4   8   7       76.85       60.28     13.39 o 
   6   8   7        0.13        0.00     10.01 o 
   8   8   7       14.80        6.68      8.48 o 
  10   8   7        3.19       16.13      8.83 o 
  12   8   7        4.32       17.18      9.37 o 
  -7   9   7       18.87       24.62     10.29 o 
  -5   9   7        0.16       18.71     10.97 o 
  -3   9   7       68.10       42.44     18.20 o 
  -1   9   7        4.63        3.08      6.88 o 
   1   9   7        9.51       22.04     12.03 o 
   3   9   7      114.46      113.83     33.14 o 
   5   9   7        3.63        8.84     12.21 o 
   7   9   7       73.16       53.74     12.49 o 
 -20   0   8        4.68       18.13     16.98 o 
 -18   0   8       66.97       63.90     29.90 o 
 -16   0   8       48.86       25.29     21.94 o 
 -14   0   8      326.02      342.89     18.47 o 
 -12   0   8       10.29        1.25      7.47 o 
 -10   0   8        4.23       17.39      8.88 o 
  -8   0   8      471.09      390.01     18.75 o 
  -6   0   8      914.90      968.51     31.07 o 
  -4   0   8     1497.96     1659.32     32.68 o 
  -2   0   8      113.36       69.16      9.71 o 
   0   0   8      422.43      374.28     15.28 o 
   2   0   8    22939.45    27451.17    304.46 o 
   4   0   8     9002.67    10119.41    107.94 o 
   6   0   8     3508.32     3593.70     50.37 o 
   8   0   8       15.87       11.41      5.06 o 
  10   0   8       22.61       41.79      8.58 o 
  12   0   8       25.74       35.51      7.30 o 
  14   0   8      129.52      197.76     26.11 o 
  16   0   8        5.04        8.83     16.96 o 
  18   0   8       28.19       44.32     22.91 o 
  20   0   8       12.51        0.00     16.48 o 
 -21   1   8        0.63       17.03     14.33 o 
 -19   1   8        0.73       17.37     11.97 o 
 -17   1   8       30.98       12.43      8.35 o 
 -15   1   8       44.96       40.99     11.91 o 
 -13   1   8      690.83      708.84     20.99 o 
 -11   1   8       92.97      111.83      7.85 o 
  -9   1   8     1579.59     1707.24     27.17 o 
  -7   1   8      348.54      523.16     12.45 o 
  -5   1   8     1095.88     1120.05     21.37 o 
  -3   1   8      459.13      564.41     12.08 o 
  -1   1   8       82.45       78.81      8.00 o 
   1   1   8      283.80      305.29     10.99 o 
   3   1   8     3776.23     4216.83     43.66 o 
   5   1   8       89.53       73.05     11.09 o 
   7   1   8       70.13       56.64      6.94 o 
   9   1   8      165.85      174.64     11.22 o 
  11   1   8      107.88      135.17     15.68 o 
  13   1   8      268.75      243.27     17.05 o 
  15   1   8       33.34       22.34     12.13 o 
  17   1   8        3.16        2.99     12.44 o 
  19   1   8       31.67       22.82     13.24 o 
  21   1   8        0.03       11.70     12.74 o 
 -20   2   8       14.67       23.36     11.81 o 
 -18   2   8        2.41       12.72      9.52 o 
 -16   2   8        1.39       28.83     13.62 o 
 -14   2   8        0.39       22.98     10.34 o 
 -12   2   8       25.50       25.30      9.45 o 
 -10   2   8      188.49      215.98     14.16 o 
  -8   2   8      392.92      355.18     15.14 o 
  -6   2   8       43.25       30.68      5.28 o 
  -4   2   8      292.74      265.98     11.04 o 
  -2   2   8      233.57      204.86      9.64 o 
   0   2   8      153.21      131.23      8.65 o 
   2   2   8     1083.07     1018.31     16.55 o 
   4   2   8      569.40      561.02     14.60 o 
   6   2   8      184.12      167.62      9.60 o 
   8   2   8       42.76       24.20      7.25 o 
  10   2   8        9.92       21.41      8.37 o 
  12   2   8      100.51       96.81     12.61 o 
  14   2   8      242.78      272.27     17.59 o 
  16   2   8      157.41      203.41     19.87 o 
  18   2   8        0.24        3.79     12.14 o 
  20   2   8        0.75        2.72     12.70 o 
 -19   3   8       13.69       12.56      9.56 o 
 -17   3   8       75.07       63.88     14.63 o 
 -15   3   8       55.23       82.57     17.40 o 
 -13   3   8       12.66       12.14      8.32 o 
 -11   3   8      148.63      143.92     13.10 o 
  -9   3   8        0.10       20.89      7.81 o 
  -7   3   8      161.88      238.04     17.62 o 
  -5   3   8       87.70       83.60     12.30 o 
  -3   3   8       36.38       33.68      5.85 o 
  -1   3   8        2.11        2.37      6.49 o 
   1   3   8      596.31      685.28     19.69 o 
   3   3   8      154.00      151.39      9.29 o 
   5   3   8      548.63      579.12     14.28 o 
   7   3   8        2.34       11.26      7.25 o 
   9   3   8      253.14      243.93     15.29 o 
  11   3   8       17.70       12.35      7.67 o 
  13   3   8       36.63       50.69     11.61 o 
  15   3   8       34.65       19.15     10.33 o 
  17   3   8        3.55        0.00     11.33 o 
  19   3   8        1.21        6.21     12.60 o 
 -18   4   8        1.20        4.48      9.11 o 
 -16   4   8        2.75        5.15     15.43 o 
 -14   4   8       18.02       13.13      8.46 o 
 -12   4   8       39.04       31.13     12.47 o 
 -10   4   8      531.62      525.06     22.26 o 
  -8   4   8      441.79      467.12     18.13 o 
  -6   4   8      232.65      246.65     11.70 o 
  -4   4   8      133.22      139.47     14.18 o 
  -2   4   8      235.69      239.06     16.87 o 
   0   4   8       28.00       19.25      6.76 o 
   2   4   8      608.43      544.32     23.21 o 
   4   4   8      335.74      365.60     24.61 o 
   6   4   8      274.89      223.22     15.18 o 
   8   4   8        0.09        0.87      7.64 o 
  10   4   8       80.33       87.51      9.79 o 
  12   4   8       43.23       37.85      8.55 o 
  14   4   8        2.04        3.26      8.15 o 
  16   4   8       25.49       26.85     10.36 o 
  18   4   8        1.75       20.32     11.46 o 
 -17   5   8        2.86       19.03     10.90 o 
 -15   5   8        0.11        3.76      8.46 o 
 -13   5   8      101.02       90.23     13.59 o 
 -11   5   8        3.73       13.74     12.82 o 
  -9   5   8      105.92       86.45     13.51 o 
  -7   5   8      362.60      358.89     21.41 o 
  -5   5   8       71.14       88.97     13.95 o 
  -3   5   8      747.34      764.58     39.47 o 
  -1   5   8       81.13       88.68      9.32 o 
   1   5   8       27.63       40.28      9.22 o 
   3   5   8      120.49      140.28     17.87 o 
   5   5   8      292.56      293.20     22.80 o 
   7   5   8       15.78       12.88     12.23 o 
   9   5   8       10.43       11.64      8.95 o 
  11   5   8        5.63       20.11      9.01 o 
  13   5   8       14.67       24.99      6.95 o 
  15   5   8       78.10       79.46     19.08 o 
  17   5   8       44.66       44.29     13.07 o 
 -16   6   8        1.48       16.42     11.02 o 
 -14   6   8        2.03       14.90      8.85 o 
 -12   6   8       15.42        8.88      7.75 o 
 -10   6   8       70.49       85.27     17.88 o 
  -8   6   8       11.83       18.42     10.80 o 
  -6   6   8      132.45      103.39     14.08 o 
  -4   6   8      122.86      124.04     21.87 o 
  -2   6   8      438.30      448.31     38.01 o 
   0   6   8        0.90        1.72      6.58 o 
   2   6   8      175.15      204.31     15.85 o 
   4   6   8       38.45       27.68      6.68 o 
   6   6   8        0.20       10.39      6.43 o 
   8   6   8      286.89      271.09     23.81 o 
  10   6   8        0.08        5.00      9.49 o 
  12   6   8       49.25       47.42     13.02 o 
  14   6   8       20.52       11.23     10.96 o 
  16   6   8      118.07      154.54     17.64 o 
 -15   7   8       20.57       24.84     18.06 o 
 -13   7   8        0.76        1.55     10.57 o 
 -11   7   8       10.10       16.31      9.74 o 
  -9   7   8       25.70       22.57     13.15 o 
  -7   7   8       67.55       55.63     12.15 o 
  -5   7   8        3.16        9.43     10.24 o 
  -3   7   8        3.29        6.99      8.97 o 
  -1   7   8      282.58      273.46     24.49 o 
   1   7   8        2.50        9.07      7.57 o 
   3   7   8      107.18      116.29     12.55 o 
   5   7   8      157.57      188.77     22.55 o 
   7   7   8       15.07       21.59      9.36 o 
   9   7   8       37.83       40.53     10.40 o 
  11   7   8        0.15       12.24      9.42 o 
  13   7   8       15.64       21.79     13.45 o 
 -12   8   8        2.12        0.00     11.13 o 
 -10   8   8        2.34       14.93      8.57 o 
  -8   8   8       50.25       41.49     10.43 o 
  -6   8   8        1.25        0.00     10.95 o 
  -4   8   8        1.37        8.59      9.43 o 
  -2   8   8       23.99       37.46      8.37 o 
   0   8   8       31.83       27.43      7.85 o 
   2   8   8       58.21       46.30      8.05 o 
   4   8   8       76.25       72.97     13.58 o 
   6   8   8       19.69       14.35      8.26 o 
   8   8   8        1.66        0.50      9.92 o 
  10   8   8       49.92       32.54     12.58 o 
  -7   9   8        2.61       20.51      9.40 o 
  -5   9   8        1.17        8.44      8.80 o 
  -3   9   8        0.24       11.55      8.17 o 
  -1   9   8       12.88       25.75     11.22 o 
   1   9   8        3.91        8.46      8.90 o 
   3   9   8        0.36        8.42     13.16 o 
   5   9   8        6.55        0.00     13.48 o 
 -21   1   9        1.09       12.81     12.12 o 
 -19   1   9        0.24        9.02     11.42 o 
 -17   1   9        4.22        0.78     11.67 o 
 -15   1   9       26.70       31.73      9.26 o 
 -13   1   9      109.38      106.94     10.80 o 
 -11   1   9      417.19      430.69     17.11 o 
  -9   1   9       23.20       32.41      8.00 o 
  -7   1   9      137.20      119.71      8.81 o 
  -5   1   9       57.02       75.73      9.37 o 
  -3   1   9      354.52      352.78     11.53 o 
  -1   1   9      689.00      764.87     17.84 o 
   1   1   9      245.21      226.08     10.07 o 
   3   1   9     1279.94     1323.69     21.45 o 
   5   1   9     1032.28      953.08     17.57 o 
   7   1   9      368.11      378.05     12.91 o 
   9   1   9      484.95      469.09     16.87 o 
  11   1   9        0.40        0.91      7.88 o 
  13   1   9       32.35       23.39      7.53 o 
  15   1   9        0.13       22.31     14.99 o 
  17   1   9        6.26       10.96     12.45 o 
  19   1   9       15.86       14.41     12.77 o 
 -20   2   9       25.72       23.97     11.82 o 
 -18   2   9       19.07       42.71      9.75 o 
 -16   2   9      195.72      197.69     16.95 o 
 -14   2   9      162.71      179.96     14.13 o 
 -12   2   9       24.60       28.19      9.82 o 
 -10   2   9       19.04       28.25      9.43 o 
  -8   2   9       15.94        6.21      8.08 o 
  -6   2   9      160.75      153.42     11.74 o 
  -4   2   9       13.25        3.53      4.97 o 
  -2   2   9       59.91       40.33      6.11 o 
   0   2   9      254.81      283.97     10.70 o 
   2   2   9        3.40        4.58      5.60 o 
   4   2   9      333.54      287.89     11.41 o 
   6   2   9       20.70       17.32      6.63 o 
   8   2   9      308.63      274.70     11.16 o 
  10   2   9      165.62      182.95     14.75 o 
  12   2   9        4.67        6.74      9.06 o 
  14   2   9        0.22       12.34      6.74 o 
  16   2   9        0.00       12.29     16.63 o 
  18   2   9      160.74      241.93     23.75 o 
  20   2   9       52.87       57.11     15.28 o 
 -19   3   9        0.04       13.39      9.53 o 
 -17   3   9       19.62       29.30     10.07 o 
 -15   3   9      167.11      156.25     14.11 o 
 -13   3   9       40.58       30.22      8.88 o 
 -11   3   9       43.68       46.50     11.97 o 
  -9   3   9      332.98      392.27     17.42 o 
  -7   3   9      597.33      481.16     21.21 o 
  -5   3   9      105.68      101.84     11.66 o 
  -3   3   9      257.41      245.83     17.44 o 
  -1   3   9        1.23        9.24      6.59 o 
   1   3   9      125.75      110.53     11.73 o 
   3   3   9      194.38      218.77      9.93 o 
   5   3   9       53.79       31.40      8.59 o 
   7   3   9        0.65       21.29      7.18 o 
   9   3   9       51.61       45.62      9.27 o 
  11   3   9       90.06       68.90      8.20 o 
  13   3   9        3.67       16.05      6.33 o 
  15   3   9       17.98       13.96      8.51 o 
  17   3   9       13.25       17.51     12.41 o 
  19   3   9       72.93       80.86     18.44 o 
 -18   4   9        6.69       18.09     11.26 o 
 -16   4   9       30.94       29.28     10.33 o 
 -14   4   9        8.18       11.76      8.38 o 
 -12   4   9       48.42       50.70     11.60 o 
 -10   4   9       14.00       13.15      6.83 o 
  -8   4   9       54.33       44.69      8.50 o 
  -6   4   9       12.66       25.70      9.83 o 
  -4   4   9      564.29      626.90     26.84 o 
  -2   4   9      720.47      667.35     23.70 o 
   0   4   9       24.74       35.52      9.08 o 
   2   4   9      160.42      148.90     12.37 o 
   4   4   9        0.28       13.15      8.66 o 
   6   4   9      109.44      103.31     13.17 o 
   8   4   9       18.62       13.81      8.19 o 
  10   4   9      144.34      135.54     12.54 o 
  12   4   9       41.04       33.02     20.98 o 
  14   4   9       91.64       89.70     11.36 o 
  16   4   9        3.21        4.18      9.16 o 
  18   4   9       13.30       34.97     35.73 o 
 -17   5   9        7.26       12.68     12.39 o 
 -15   5   9       16.80       16.11     12.58 o 
 -13   5   9       45.84       37.81     15.21 o 
 -11   5   9      425.57      448.78     25.77 o 
  -9   5   9       20.98       27.99     15.14 o 
  -7   5   9      370.29      430.41     24.59 o 
  -5   5   9        0.00        7.24     14.44 o 
  -3   5   9      179.86      202.21     23.92 o 
  -1   5   9       78.56       96.11     35.28 o 
   1   5   9       73.24       50.87     10.86 o 
   3   5   9       28.83       21.54      7.43 o 
   5   5   9      327.61      301.24     27.08 o 
   7   5   9       35.99       47.47     10.50 o 
   9   5   9        0.30       18.16      8.86 o 
  11   5   9        1.98       14.17      7.09 o 
  13   5   9        9.88       19.45      8.39 o 
  15   5   9        5.89        4.63      8.72 o 
  17   5   9       18.27       39.29     20.25 o 
 -16   6   9        0.59       13.90     13.12 o 
 -14   6   9        8.19        8.26     10.22 o 
 -12   6   9        3.69        0.00     11.07 o 
 -10   6   9       12.74        0.00     11.33 o 
  -8   6   9       29.15       31.27     11.77 o 
  -6   6   9       35.24       43.81     11.47 o 
  -4   6   9      144.63      144.35     16.66 o 
  -2   6   9        4.36       15.18     10.59 o 
   0   6   9      429.57      457.51     30.38 o 
   2   6   9       51.75       41.71     10.43 o 
   4   6   9        5.88        6.48      6.10 o 
   6   6   9       84.33       96.11     15.48 o 
   8   6   9        8.05        5.16      8.28 o 
  10   6   9        5.84       14.59     10.31 o 
  12   6   9        7.91        4.39      9.03 o 
  14   6   9        0.26       10.29      6.87 o 
 -13   7   9       39.74       42.90     10.46 o 
 -11   7   9        6.44       23.42     10.89 o 
  -9   7   9        4.58        0.00     10.92 o 
  -7   7   9       74.25       67.32     13.25 o 
  -5   7   9       28.15       47.13     17.58 o 
  -3   7   9       15.87       10.72      8.83 o 
  -1   7   9        0.18        8.20     10.64 o 
   1   7   9      148.13      141.62     16.53 o 
   3   7   9       21.43       13.00      8.47 o 
   5   7   9       47.62       47.84     11.01 o 
   7   7   9      108.62       98.15     16.17 o 
   9   7   9       64.21       72.48     16.12 o 
  11   7   9       59.98       42.73     13.41 o 
  13   7   9        4.01       17.90     10.21 o 
 -10   8   9       18.00        2.26     11.98 o 
  -8   8   9        2.12       11.21      9.64 o 
  -6   8   9       19.30       21.71      8.69 o 
  -4   8   9        6.35       20.01      9.02 o 
  -2   8   9       12.88       12.17      9.70 o 
   0   8   9        1.16       15.18     10.50 o 
   2   8   9        1.27        0.00     10.43 o 
   4   8   9        0.08        8.53     10.42 o 
   6   8   9       22.92       12.75      9.59 o 
   8   8   9       18.61       31.06     27.80 o 
  10   8   9        9.34       15.94      8.27 o 
  -5   9   9        6.31       20.29     12.19 o 
  -3   9   9       16.61       20.58     10.96 o 
  -1   9   9       20.48       22.21     10.24 o 
   1   9   9        5.78       14.22     14.27 o 
   3   9   9       16.70       30.00     14.61 o 
 -20   0  10        0.01        2.96     19.10 o 
 -18   0  10        9.12       15.58     22.91 o 
 -16   0  10       63.84       46.13     20.80 o 
 -14   0  10       11.69       17.93     15.89 o 
 -12   0  10      255.60      255.18     16.82 o 
 -10   0  10       98.81      153.30     13.53 o 
  -8   0  10      385.88      410.06     24.60 o 
  -6   0  10       32.05       25.39      7.91 o 
  -4   0  10      132.21      129.71     14.63 o 
  -2   0  10      330.74      372.09     22.36 o 
   0   0  10     1481.67     1404.39     34.02 o 
   2   0  10       35.46       12.32     10.28 o 
   4   0  10      492.20      486.56     21.22 o 
   6   0  10      239.07      238.63     16.81 o 
   8   0  10     1370.73     1203.24     28.53 o 
  10   0  10      270.94      240.94     21.10 o 
  12   0  10        5.42        0.00     18.12 o 
  14   0  10        0.08        8.83     15.96 o 
  16   0  10       35.66       31.95     21.05 o 
  18   0  10       23.17        0.00     20.52 o 
 -19   1  10        0.05        1.01     11.63 o 
 -17   1  10      191.50      208.13     17.48 o 
 -15   1  10       26.66       14.42      8.37 o 
 -13   1  10       45.12       23.49      9.90 o 
 -11   1  10       37.36       28.71     14.79 o 
  -9   1  10       41.13       33.96      7.71 o 
  -7   1  10       19.74       20.24      7.10 o 
  -5   1  10      228.34      218.26     12.54 o 
  -3   1  10      248.34      221.82     13.75 o 
  -1   1  10      503.10      486.25     17.24 o 
   1   1  10      402.85      455.90     14.71 o 
   3   1  10      358.49      370.63     12.07 o 
   5   1  10        0.54        0.00      6.81 o 
   7   1  10       89.79       77.45      9.18 o 
   9   1  10      194.48      235.76     21.08 o 
  11   1  10      142.85      169.33     13.49 o 
  13   1  10       32.79       77.59     16.67 o 
  15   1  10        8.59       14.07     12.16 o 
  17   1  10        0.00       31.46     13.18 o 
  19   1  10        0.26        1.79     13.92 o 
 -20   2  10       12.30       26.60     11.88 o 
 -18   2  10        0.08       14.64     11.46 o 
 -16   2  10       50.04       52.18     13.45 o 
 -14   2  10        1.50        7.02      8.67 o 
 -12   2  10      206.79      232.19     14.06 o 
 -10   2  10       19.60       23.24      8.38 o 
  -8   2  10       65.62       93.33     10.80 o 
  -6   2  10      504.17      579.37     16.77 o 
  -4   2  10      429.15      417.58     15.43 o 
  -2   2  10      105.08      119.95      9.79 o 
   0   2  10        1.53        6.20     10.30 o 
   2   2  10      195.33      201.46     13.44 o 
   4   2  10       12.68       12.47      7.66 o 
   6   2  10        0.14        3.28      6.22 o 
   8   2  10       39.21       50.68      6.81 o 
  10   2  10        0.30        0.16      7.89 o 
  12   2  10      128.82       91.60     10.81 o 
  14   2  10       25.67       15.28      7.86 o 
  16   2  10       18.99       12.03     12.22 o 
  18   2  10       13.75        8.61     12.65 o 
 -19   3  10        0.87        5.31     10.43 o 
 -17   3  10        6.21        5.49      8.64 o 
 -15   3  10       13.53       16.08     10.99 o 
 -13   3  10      149.33      177.26     14.01 o 
 -11   3  10       51.39       64.12     10.36 o 
  -9   3  10        6.34        0.00      8.75 o 
  -7   3  10       38.98       28.67      7.60 o 
  -5   3  10     1018.91     1007.32     29.17 o 
  -3   3  10      148.64      177.18     17.19 o 
  -1   3  10       32.73       21.72      9.11 o 
   1   3  10      154.82      151.31     13.40 o 
   3   3  10       55.99       68.92     10.33 o 
   5   3  10       54.42       65.55     13.12 o 
   7   3  10        1.10        0.39      5.69 o 
   9   3  10       93.15      104.29     11.39 o 
  11   3  10        0.03        0.00      8.71 o 
  13   3  10       67.59       68.68     11.18 o 
  15   3  10        0.02        3.74      6.84 o 
  17   3  10        0.35       12.84     13.42 o 
 -18   4  10        0.67       11.52     10.60 o 
 -16   4  10        6.42       12.45     11.11 o 
 -14   4  10       29.24       18.42     11.27 o 
 -12   4  10       41.07       25.07     15.87 o 
 -10   4  10      339.68      333.63     23.88 o 
  -8   4  10      405.03      452.18     24.28 o 
  -6   4  10       79.49       51.39     12.46 o 
  -4   4  10      363.31      360.65     22.21 o 
  -2   4  10      111.07      105.92     11.59 o 
   0   4  10      370.87      388.41     17.63 o 
   2   4  10      156.14      166.20     15.91 o 
   4   4  10      173.11      170.62     13.50 o 
   6   4  10        9.30        2.24      5.89 o 
   8   4  10        3.22       20.11      7.67 o 
  10   4  10       68.23       43.40     11.90 o 
  12   4  10       10.79        9.87     10.66 o 
  14   4  10        2.65        5.65      6.63 o 
  16   4  10       68.68       88.42     27.40 o 
 -17   5  10       10.09       31.57     11.98 o 
 -15   5  10        1.36        2.64     12.24 o 
 -13   5  10        0.27        0.00      9.57 o 
 -11   5  10      104.28       95.64     20.69 o 
  -9   5  10      148.53      142.45     20.11 o 
  -7   5  10      240.26      227.74     21.94 o 
  -5   5  10       76.15       81.10     15.41 o 
  -3   5  10        0.10       16.07     11.55 o 
  -1   5  10      104.81       79.20     13.51 o 
   1   5  10       55.55       52.82      8.27 o 
   3   5  10       85.50       78.76      9.53 o 
   5   5  10       69.77       53.21      9.74 o 
   7   5  10       11.94       33.01      8.80 o 
   9   5  10        8.76        6.05      9.39 o 
  11   5  10       21.81       25.76     20.69 o 
  13   5  10        1.36       18.51     10.11 o 
  15   5  10       14.42       10.72     10.43 o 
 -14   6  10        5.97       12.61     10.01 o 
 -12   6  10       47.48       42.76     11.91 o 
 -10   6  10       11.03       24.41      9.55 o 
  -8   6  10       14.08        5.29     13.66 o 
  -6   6  10        3.27       10.18     12.16 o 
  -4   6  10      499.41      479.18     43.46 o 
  -2   6  10       16.52       20.03     11.39 o 
   0   6  10      148.58      173.53     22.01 o 
   2   6  10      101.69       91.44     14.50 o 
   4   6  10       33.13       28.62     12.83 o 
   6   6  10       20.81       18.49      9.83 o 
   8   6  10       18.38       20.68     10.43 o 
  10   6  10       12.38       14.95     11.75 o 
  12   6  10       70.46       92.43     15.57 o 
  14   6  10       46.78       45.07     13.27 o 
 -13   7  10       26.98       39.00     13.22 o 
 -11   7  10       45.66       25.21     15.76 o 
  -9   7  10       15.51       19.59      9.73 o 
  -7   7  10        0.53       13.01      7.52 o 
  -5   7  10       10.61       15.54      8.22 o 
  -3   7  10      171.43      209.37     22.42 o 
  -1   7  10       62.51       39.61     18.76 o 
   1   7  10       10.03       19.38     15.46 o 
   3   7  10        0.99       12.69      5.82 o 
   5   7  10       31.83       36.53      9.37 o 
   7   7  10       31.20       23.24     14.03 o 
   9   7  10        0.15       17.62     13.14 o 
  11   7  10       29.63       17.17      9.69 o 
  -8   8  10       18.39       34.09      8.60 o 
  -6   8  10        0.14        0.00     17.29 o 
  -4   8  10        0.14       14.61     12.06 o 
  -2   8  10       11.00        0.00      8.94 o 
   0   8  10       18.31        0.00     11.02 o 
   2   8  10       37.01       22.99     17.63 o 
   4   8  10       18.81       11.09     20.03 o 
   6   8  10        5.07        6.14      9.03 o 
   8   8  10       43.97       34.18     10.89 o 
 -19   1  11        0.65       10.97     11.55 o 
 -17   1  11       17.73       23.53     13.51 o 
 -15   1  11       44.39       30.15     12.19 o 
 -13   1  11        6.83       23.37      8.80 o 
 -11   1  11      271.09      288.12     15.78 o 
  -9   1  11       54.66       57.11      8.33 o 
  -7   1  11       58.45       53.18     10.13 o 
  -5   1  11       73.34       72.02     11.94 o 
  -3   1  11        1.60        9.52      6.77 o 
  -1   1  11      153.93      153.04     12.29 o 
   1   1  11       15.35       18.57      5.18 o 
   3   1  11      757.92      753.89     18.61 o 
   5   1  11      356.93      382.37     16.82 o 
   7   1  11       29.91       38.60      8.56 o 
   9   1  11       23.23       22.36      6.67 o 
  11   1  11       74.24       52.84      8.74 o 
  13   1  11        0.57        7.71     16.26 o 
  15   1  11       99.83      131.62     19.47 o 
  17   1  11       11.78       22.98     13.46 o 
 -18   2  11       20.46       18.61     11.52 o 
 -16   2  11        0.42       11.56      9.93 o 
 -14   2  11       91.17      112.42     15.81 o 
 -12   2  11       75.80       66.25      9.76 o 
 -10   2  11      682.85      646.69     32.80 o 
  -8   2  11       65.30       77.55      9.94 o 
  -6   2  11       10.40       11.41      3.51 o 
  -4   2  11        9.59        9.31      6.30 o 
  -2   2  11       38.50       42.00      6.95 o 
   0   2  11       17.02       23.94      7.77 o 
   2   2  11        1.06        2.51      6.24 o 
   4   2  11       82.79       76.37      7.94 o 
   6   2  11       60.70       49.62      8.68 o 
   8   2  11       58.99       53.67     11.97 o 
  10   2  11       15.57       25.76      9.48 o 
  12   2  11       11.20       18.79      5.81 o 
  14   2  11        2.50        1.52     11.60 o 
  16   2  11       11.17       14.50     22.79 o 
  18   2  11        1.76        1.54     12.71 o 
 -17   3  11        4.36       14.64     16.79 o 
 -15   3  11        8.18       23.19     10.68 o 
 -13   3  11       15.82       19.19      8.20 o 
 -11   3  11        3.26        8.31      7.59 o 
  -9   3  11      215.31      218.18     16.43 o 
  -7   3  11       87.50       76.87     13.49 o 
  -5   3  11        6.56        9.35     12.67 o 
  -3   3  11      189.81      212.07     13.60 o 
  -1   3  11      225.98      227.42     14.31 o 
   1   3  11      107.47      118.22     12.07 o 
   3   3  11       50.59       64.14     12.13 o 
   5   3  11      114.56      118.96     10.83 o 
   7   3  11       83.32      100.41     10.67 o 
   9   3  11       30.68       29.13      8.36 o 
  11   3  11       88.06      111.10     13.07 o 
  13   3  11        6.85       32.69     17.12 o 
  15   3  11        2.73        3.85     11.09 o 
  17   3  11        4.81       16.48     16.07 o 
 -16   4  11        1.18        2.00     10.92 o 
 -14   4  11       16.05        0.00     12.06 o 
 -12   4  11        0.01        2.72     10.66 o 
 -10   4  11       10.83       23.88     12.75 o 
  -8   4  11        2.27        6.04     12.51 o 
  -6   4  11        7.77        0.00     11.65 o 
  -4   4  11       10.83       19.40     10.01 o 
  -2   4  11       51.41       34.41      9.77 o 
   0   4  11        1.07        0.00      7.92 o 
   2   4  11      122.87      119.00     12.04 o 
   4   4  11        4.82       13.69      7.68 o 
   6   4  11      106.89      115.32     23.92 o 
   8   4  11        9.25       17.01     11.48 o 
  10   4  11       49.86       29.40     10.48 o 
  12   4  11       79.58       52.30     13.29 o 
  14   4  11        1.93        1.55      8.39 o 
  16   4  11        0.48       12.70     25.35 o 
 -15   5  11        8.16        0.00     10.70 o 
 -13   5  11        4.15       30.48     12.53 o 
 -11   5  11      124.44      135.04     16.93 o 
  -9   5  11       14.40       27.89     13.10 o 
  -7   5  11        0.94        4.27     12.12 o 
  -5   5  11      106.64      116.16     23.04 o 
  -3   5  11       90.09       94.32     15.44 o 
  -1   5  11       28.88       18.90      6.84 o 
   1   5  11       22.23       16.94      6.73 o 
   3   5  11       85.88       68.91     12.47 o 
   5   5  11        5.96        8.15     11.21 o 
   7   5  11        1.64       11.76     11.02 o 
   9   5  11        4.73       20.22     13.64 o 
  11   5  11       58.27       66.06     18.86 o 
  13   5  11       57.31       56.10     15.38 o 
  15   5  11       20.06       19.23     23.54 o 
 -14   6  11       21.87       62.21     16.57 o 
 -12   6  11        0.34       29.85     15.17 o 
 -10   6  11        0.43        0.00     12.23 o 
  -8   6  11        5.12       10.98     17.45 o 
  -6   6  11       27.48       23.95     18.43 o 
  -4   6  11       41.49       34.23     15.62 o 
  -2   6  11        3.13        7.65     14.35 o 
   0   6  11        1.27       13.30      8.30 o 
   2   6  11        0.45        8.32      9.06 o 
   4   6  11       22.00       27.17     10.97 o 
   6   6  11        0.22       19.35     10.80 o 
   8   6  11      140.68      117.53     17.75 o 
  10   6  11       17.85       18.72      7.62 o 
  12   6  11        5.46       30.05      9.06 o 
 -11   7  11        1.10        2.31      9.94 o 
  -9   7  11        3.48        0.00     12.26 o 
  -7   7  11       31.61       40.43     13.43 o 
  -5   7  11       10.14       15.00      9.01 o 
  -3   7  11       59.29       56.47     22.48 o 
  -1   7  11      189.15       99.52     22.81 o 
   1   7  11        8.74        0.00     10.24 o 
   3   7  11       21.36       33.86     19.60 o 
   5   7  11       50.04       47.31     10.84 o 
   7   7  11        2.23       15.03     12.24 o 
   9   7  11        9.29       19.29      8.93 o 
  -6   8  11        3.59        7.21      8.76 o 
  -4   8  11       17.85        9.01     11.47 o 
  -2   8  11       43.55       20.85     14.37 o 
   0   8  11        0.71        0.78      7.94 o 
   2   8  11        3.95       35.56     13.33 o 
   4   8  11       45.94       25.99     12.37 o 
   6   8  11       19.92       35.80     22.69 o 
 -18   0  12       15.17       22.82     21.73 o 
 -16   0  12       29.75       24.50     20.20 o 
 -14   0  12       44.30       42.80     22.14 o 
 -12   0  12      147.18      132.59     24.73 o 
 -10   0  12        0.05       18.77     10.31 o 
  -8   0  12        9.49        0.00     12.45 o 
  -6   0  12       21.07       18.61     11.11 o 
  -4   0  12       24.48       36.63     10.29 o 
  -2   0  12       20.36       25.11      8.85 o 
   0   0  12       94.52       96.72     15.35 o 
   2   0  12      445.04      482.32     28.66 o 
   4   0  12      602.30      598.46     28.74 o 
   6   0  12     2704.66     3013.63     48.18 o 
   8   0  12        1.98        0.00      9.00 o 
  10   0  12       18.74       16.62      5.13 o 
  12   0  12        8.82       18.65     25.57 o 
  14   0  12        7.83        3.80     16.87 o 
  16   0  12       66.72      100.78     32.88 o 
 -17   1  12        2.67        0.00     11.10 o 
 -15   1  12        2.83        8.16     11.86 o 
 -13   1  12       41.85       37.67      9.06 o 
 -11   1  12      345.68      395.12     27.92 o 
  -9   1  12       70.59       41.18     12.58 o 
  -7   1  12       37.60       37.01      6.65 o 
  -5   1  12      217.91      231.33     15.20 o 
  -3   1  12       38.28       36.75     10.22 o 
  -1   1  12        3.01       12.80      6.42 o 
   1   1  12       59.98       76.74      9.42 o 
   3   1  12       27.24       30.97      8.14 o 
   5   1  12      418.30      421.98     15.08 o 
   7   1  12       21.00       23.34      7.21 o 
   9   1  12        7.95       13.22      6.75 o 
  11   1  12        0.71        0.00      6.77 o 
  13   1  12        8.85       10.90     11.55 o 
  15   1  12       10.48       22.95     22.07 o 
  17   1  12       16.68        7.54     14.18 o 
 -18   2  12        0.17        2.13     11.08 o 
 -16   2  12        5.88       12.97     11.12 o 
 -14   2  12       22.28       21.76      8.43 o 
 -12   2  12        0.39        4.95      8.46 o 
 -10   2  12       98.13       55.85      9.58 o 
  -8   2  12      190.29      154.53     13.83 o 
  -6   2  12       34.93       24.25      6.34 o 
  -4   2  12        0.18       10.14      4.82 o 
  -2   2  12        8.01       14.39      7.80 o 
   0   2  12      354.86      338.17     19.87 o 
   2   2  12       69.22       82.05      8.67 o 
   4   2  12      296.42      290.84     12.50 o 
   6   2  12       84.63       90.62      8.28 o 
   8   2  12       52.19       44.80     13.68 o 
  10   2  12        5.99       12.36      7.81 o 
  12   2  12        9.74        2.50      6.62 o 
  14   2  12       14.92       19.82     11.54 o 
  16   2  12        4.85       14.77     12.25 o 
 -17   3  12        0.13        0.00     21.11 o 
 -15   3  12       25.53       37.63     11.37 o 
 -13   3  12        1.79       33.71      9.75 o 
 -11   3  12       70.17       44.92      8.12 o 
  -9   3  12       10.89        6.67      6.25 o 
  -7   3  12      172.06      199.42     19.55 o 
  -5   3  12        1.42        4.10     10.76 o 
  -3   3  12       87.00      111.42     11.09 o 
  -1   3  12        0.01        4.34      8.28 o 
   1   3  12        5.89       16.55      8.05 o 
   3   3  12      114.47      100.06     11.21 o 
   5   3  12        3.36        0.47      8.84 o 
   7   3  12        2.47       22.12     11.95 o 
   9   3  12       30.72       26.00      8.99 o 
  11   3  12       13.50       22.32     11.16 o 
  13   3  12        0.02       19.56     12.00 o 
  15   3  12        0.98        0.00     20.56 o 
 -16   4  12        3.21       15.70     11.53 o 
 -14   4  12        0.62        0.00     11.29 o 
 -12   4  12        0.10        0.00     11.44 o 
 -10   4  12      224.63      257.29     20.88 o 
  -8   4  12       16.19       36.11     12.24 o 
  -6   4  12        0.96       16.10     10.08 o 
  -4   4  12       36.47       39.50     11.73 o 
  -2   4  12       21.92       33.18      8.26 o 
   0   4  12       77.66       78.94     10.89 o 
   2   4  12      196.91      149.74     12.92 o 
   4   4  12       29.09       31.23      8.51 o 
   6   4  12       75.33       74.23     13.28 o 
   8   4  12        9.59       10.24      9.60 o 
  10   4  12        1.41        4.20     10.98 o 
  12   4  12        0.11       26.55     10.84 o 
  14   4  12        0.02       11.23      6.90 o 
 -15   5  12        5.22       18.08     24.53 o 
 -13   5  12        0.16       19.12     10.49 o 
 -11   5  12       18.61       27.36     10.84 o 
  -9   5  12       19.60        7.22     10.37 o 
  -7   5  12      103.30      104.25     18.11 o 
  -5   5  12       98.96       77.05     17.90 o 
  -3   5  12       34.26       22.44     12.78 o 
  -1   5  12       22.68       12.27      9.93 o 
   1   5  12       16.16       22.39      6.59 o 
   3   5  12       59.97       55.28     13.62 o 
   5   5  12       43.11       31.33     12.62 o 
   7   5  12        2.06        0.00     10.32 o 
   9   5  12        6.15       12.09     14.18 o 
  11   5  12        2.75        6.43      9.75 o 
  13   5  12       14.34       14.54     10.31 o 
 -12   6  12        0.12        0.00     15.60 o 
 -10   6  12        0.50       20.69      9.80 o 
  -8   6  12        1.52        3.15     10.00 o 
  -6   6  12       94.72       88.54     14.37 o 
  -4   6  12        0.62       21.32      9.81 o 
  -2   6  12      102.55       89.84     21.33 o 
   0   6  12        9.72       21.00     11.74 o 
   2   6  12      124.16      152.03     23.21 o 
   4   6  12        0.27       13.12      9.42 o 
   6   6  12        6.01       16.69      7.88 o 
   8   6  12       12.85       24.17      7.35 o 
  10   6  12       25.54       20.23      8.74 o 
  12   6  12        2.28       11.33     11.51 o 
  -9   7  12        1.62        0.00     10.18 o 
  -7   7  12       30.60       35.51     11.88 o 
  -5   7  12        5.49        0.00     11.74 o 
  -3   7  12        0.73       18.38      8.54 o 
  -1   7  12       16.61       22.90      9.85 o 
   1   7  12       16.75       18.84      9.32 o 
   3   7  12        5.73        0.56     15.18 o 
   5   7  12       42.75       34.62      8.27 o 
   7   7  12       25.49       34.40     11.06 o 
   9   7  12       15.18       14.04      8.01 o 
  -4   8  12        4.99       17.60      7.02 o 
  -2   8  12        1.30       25.07      9.54 o 
   0   8  12        0.00        0.00     17.39 o 
   2   8  12        0.57       15.40     17.55 o 
 -17   1  13        5.62        8.49     15.14 o 
 -15   1  13       36.61       52.95     13.34 o 
 -13   1  13      136.55      123.21     23.42 o 
 -11   1  13        2.93        8.57      5.92 o 
  -9   1  13       99.94       81.45     12.12 o 
  -7   1  13        3.30        0.00      4.34 o 
  -5   1  13       48.00       40.69     10.61 o 
  -3   1  13        8.96       10.92      6.25 o 
  -1   1  13       46.15       55.24      8.20 o 
   1   1  13       47.79       53.25     10.83 o 
   3   1  13      290.14      277.28     14.25 o 
   5   1  13      294.29      303.59     13.84 o 
   7   1  13       21.25       38.88      8.38 o 
   9   1  13      122.73      113.35     12.90 o 
  11   1  13        9.67       15.02     10.81 o 
  13   1  13       21.83       25.33     14.85 o 
  15   1  13        0.18       10.01     12.07 o 
 -16   2  13        1.72       30.85     10.39 o 
 -14   2  13       24.59       23.23     10.12 o 
 -12   2  13       49.50       54.88     11.28 o 
 -10   2  13       10.07       10.57      7.03 o 
  -8   2  13       22.81       18.15     10.12 o 
  -6   2  13       97.21       73.20     12.33 o 
  -4   2  13       69.44       60.74     11.75 o 
  -2   2  13      139.98      136.09      9.94 o 
   0   2  13       60.51       71.30      8.51 o 
   2   2  13        1.36       17.07      8.22 o 
   4   2  13       21.47       17.48      7.00 o 
   6   2  13        7.36       12.97      7.08 o 
   8   2  13        5.71       14.49     10.36 o 
  10   2  13       12.34        7.75     10.73 o 
  12   2  13        2.49       28.10     13.00 o 
  14   2  13        0.02        0.00     14.07 o 
  16   2  13        0.19        0.00     15.57 o 
 -15   3  13       45.42       34.53      9.72 o 
 -13   3  13       11.19       25.72     13.74 o 
 -11   3  13        4.55       15.95      9.77 o 
  -9   3  13      105.39      127.66     17.14 o 
  -7   3  13       27.53        8.96     10.65 o 
  -5   3  13       12.88       40.99     13.25 o 
  -3   3  13        0.04        0.00     11.08 o 
  -1   3  13        1.25        8.88      7.72 o 
   1   3  13      145.01      160.80     13.40 o 
   3   3  13       23.13       20.40      9.15 o 
   5   3  13       67.94       86.06     11.84 o 
   7   3  13        5.28        3.68      9.39 o 
   9   3  13       14.27       10.05      7.04 o 
  11   3  13        0.46       10.09     17.17 o 
  13   3  13        5.64       14.59     15.06 o 
  15   3  13        0.03       10.58     16.28 o 
 -14   4  13       24.66       21.12     10.54 o 
 -12   4  13        0.10        0.00      8.95 o 
 -10   4  13       11.61       10.72      9.54 o 
  -8   4  13       71.53       63.85     20.95 o 
  -6   4  13        7.95       13.00     10.86 o 
  -4   4  13       42.77       20.16     10.49 o 
  -2   4  13       21.90       21.85     14.41 o 
   0   4  13      100.27      111.32     17.21 o 
   2   4  13       18.14       32.44     10.22 o 
   4   4  13        0.23       13.02      9.59 o 
   6   4  13        8.93       13.12     24.48 o 
   8   4  13        2.85        1.19      9.15 o 
  10   4  13        1.91       14.43     10.19 o 
  12   4  13        0.42       15.26     10.26 o 
  14   4  13        0.53       49.84     19.66 o 
 -13   5  13       22.36       23.24     11.48 o 
 -11   5  13       18.60       17.33     10.20 o 
  -9   5  13       32.80       29.30     12.01 o 
  -7   5  13       70.08       97.06     17.00 o 
  -5   5  13        2.99       29.20     12.34 o 
  -3   5  13       67.43       51.88     18.91 o 
  -1   5  13        8.07        1.93     11.70 o 
   1   5  13       71.61       75.65     16.44 o 
   3   5  13       24.76       14.64      6.91 o 
   5   5  13       39.83       40.97     11.68 o 
   7   5  13       32.74       23.71     10.11 o 
   9   5  13       12.92       14.66      9.20 o 
  11   5  13        0.59        8.84     10.86 o 
 -10   6  13        0.23       14.90     12.81 o 
  -8   6  13        5.43        4.23     10.90 o 
  -6   6  13        8.63       23.18     11.45 o 
  -4   6  13       16.88        9.95     17.68 o 
  -2   6  13       16.47       31.50      9.41 o 
   0   6  13        2.85       21.02      9.94 o 
   2   6  13        5.08        6.23     13.29 o 
   4   6  13       45.60       33.65     15.30 o 
   6   6  13       12.37       12.95      8.82 o 
   8   6  13        4.70       14.00      8.38 o 
  10   6  13        2.03       13.92      7.87 o 
  -7   7  13        4.64        0.00     14.76 o 
  -5   7  13        0.38       17.79     15.85 o 
  -3   7  13        0.26       16.03     13.53 o 
  -1   7  13        7.38        1.44     14.25 o 
   1   7  13        5.70       22.46     19.16 o 
   3   7  13       15.81       27.36     17.74 o 
   5   7  13        7.39       18.03     11.03 o 
 -16   0  14        2.79        0.00     15.08 o 
 -14   0  14      141.20      185.51     33.08 o 
 -12   0  14       63.06       64.77     21.20 o 
 -10   0  14        0.12        9.52      6.93 o 
  -8   0  14      145.34      176.67     33.34 o 
  -6   0  14       96.66       51.79     11.49 o 
  -4   0  14       19.79       16.86      7.13 o 
  -2   0  14       30.72       17.42      9.85 o 
   0   0  14        6.84       14.30     10.05 o 
   2   0  14        5.78       15.11     16.40 o 
   4   0  14      182.95      242.72     21.13 o 
   6   0  14        1.37        0.00      9.89 o 
   8   0  14      140.84       97.20     13.95 o 
  10   0  14        3.30        0.00     16.12 o 
  12   0  14       42.19       53.66     36.12 o 
  14   0  14       35.62       33.53     50.81 o 
 -15   1  14       24.89       27.25      7.23 o 
 -13   1  14       37.43       24.35      9.34 o 
 -11   1  14        0.11        7.14      7.97 o 
  -9   1  14        5.13        5.69      8.30 o 
  -7   1  14       18.19       26.06      6.25 o 
  -5   1  14        3.38        6.25      6.93 o 
  -3   1  14      130.31       85.78      9.32 o 
  -1   1  14       20.43       23.76      7.32 o 
   1   1  14        2.97        7.26      7.25 o 
   3   1  14      150.14      144.84     12.53 o 
   5   1  14       27.79        7.21      7.94 o 
   7   1  14        0.80        0.00      8.16 o 
   9   1  14       25.21       29.18      7.76 o 
  11   1  14        6.23       11.03     10.66 o 
  13   1  14       19.47       32.60     15.34 o 
  15   1  14        5.08       29.75     13.04 o 
 -16   2  14        4.14       21.79     14.75 o 
 -14   2  14        1.26        2.28     10.44 o 
 -12   2  14       65.21      118.27     15.17 o 
 -10   2  14        3.00        0.00      7.83 o 
  -8   2  14        0.25        0.00      7.61 o 
  -6   2  14        6.21       13.24      6.38 o 
  -4   2  14        0.19        9.69      5.97 o 
  -2   2  14      227.91      218.10     18.45 o 
   0   2  14        0.77        0.00      7.22 o 
   2   2  14      118.16      145.08     14.38 o 
   4   2  14       21.10       10.97      8.67 o 
   6   2  14       26.27       24.26      8.30 o 
   8   2  14        0.21        6.60     10.59 o 
  10   2  14        1.03       18.45     12.28 o 
  12   2  14       48.05       23.08     33.27 o 
  14   2  14        0.00        3.80     14.58 o 
 -15   3  14        0.29       25.39     17.50 o 
 -13   3  14       14.06       19.08     10.58 o 
 -11   3  14        0.88        8.71     11.41 o 
  -9   3  14        3.68       20.06      9.81 o 
  -7   3  14        5.77        0.00     11.34 o 
  -5   3  14       23.12       30.94     11.47 o 
  -3   3  14       22.22       15.61      9.20 o 
  -1   3  14      153.66      130.17     13.73 o 
   1   3  14       32.69       31.80     10.64 o 
   3   3  14       71.12       66.49     10.65 o 
   5   3  14        0.07       10.56      9.14 o 
   7   3  14        3.72       18.06      9.81 o 
   9   3  14        0.50        0.00      9.55 o 
  11   3  14       13.04       10.69      7.69 o 
  13   3  14        0.23       29.10     15.55 o 
 -14   4  14        1.13       24.13     16.90 o 
 -12   4  14        0.55        8.55     13.53 o 
 -10   4  14       29.28       14.07     14.95 o 
  -8   4  14      100.78      103.48     18.81 o 
  -6   4  14        0.27        0.00     13.21 o 
  -4   4  14       83.22      102.20     18.08 o 
  -2   4  14       22.43       25.89     11.70 o 
   0   4  14        5.90        6.79      8.40 o 
   2   4  14      114.39      145.71     13.64 o 
   4   4  14       11.77       16.85      9.00 o 
   6   4  14        0.00        8.83     11.02 o 
   8   4  14       15.15       14.36     11.25 o 
  10   4  14        3.50       18.23     11.24 o 
  12   4  14        4.56       10.45      7.67 o 
 -11   5  14        0.27        4.21     10.99 o 
  -9   5  14       34.28       41.82     14.00 o 
  -7   5  14       23.80       14.68     13.06 o 
  -5   5  14       23.88       23.40     14.58 o 
  -3   5  14       12.32       24.72     15.96 o 
  -1   5  14       15.84       19.94     10.93 o 
   1   5  14       54.02       46.61     12.08 o 
   3   5  14       35.29       31.54      9.72 o 
   5   5  14        0.72       15.27     10.53 o 
   7   5  14        0.00       10.35     11.81 o 
   9   5  14        2.96        9.19     11.02 o 
  -8   6  14        0.18       15.45     11.30 o 
  -6   6  14        0.99       10.41     11.43 o 
  -4   6  14       30.38       15.17     12.38 o 
  -2   6  14       29.10       30.71      7.86 o 
   0   6  14        0.59        6.15     10.18 o 
   2   6  14       26.38       28.01     15.34 o 
   4   6  14       29.84       25.94     14.18 o 
   6   6  14        1.09        0.00     10.12 o 
   8   6  14        0.03        1.36      8.17 o 
  -3   7  14        3.29        7.45     11.01 o 
  -1   7  14       39.81       51.98     14.84 o 
   1   7  14        1.68        0.00     17.53 o 
 -15   1  15        0.03       25.54     14.97 o 
 -13   1  15       30.99       11.32     11.70 o 
 -11   1  15       53.39       38.11     14.32 o 
  -9   1  15       10.83       13.60      5.88 o 
  -7   1  15       15.22       25.36      7.46 o 
  -5   1  15       25.82       30.54      6.43 o 
  -3   1  15       29.48       23.43      5.53 o 
  -1   1  15       29.49       38.01      8.16 o 
   1   1  15       33.01       42.25      9.05 o 
   3   1  15       55.59       70.07     11.74 o 
   5   1  15        5.60       15.13      7.76 o 
   7   1  15        2.50        5.05      8.96 o 
   9   1  15       10.78       12.01      6.72 o 
  11   1  15        0.98        7.80     12.11 o 
  13   1  15        3.82        7.98     25.49 o 
 -14   2  15        4.71       19.83     12.31 o 
 -12   2  15        0.32        8.63     21.25 o 
 -10   2  15       79.14       61.48     12.34 o 
  -8   2  15       15.24       26.81     10.63 o 
  -6   2  15        1.12        5.21      7.72 o 
  -4   2  15        0.13       11.09      7.50 o 
  -2   2  15        0.67        1.00      7.27 o 
   0   2  15       15.49       12.06      8.96 o 
   2   2  15       63.44       63.77     10.08 o 
   4   2  15       22.94       19.40      8.81 o 
   6   2  15        4.94       28.21     11.23 o 
   8   2  15       30.39       32.04     11.44 o 
  10   2  15        1.79       23.08      8.73 o 
  12   2  15        2.38        0.00     16.38 o 
 -13   3  15        0.01        7.72     15.94 o 
 -11   3  15        1.24        7.93     13.61 o 
  -9   3  15       30.71       26.21     15.83 o 
  -7   3  15        4.44        0.00     11.66 o 
  -5   3  15        0.16       15.78     13.31 o 
  -3   3  15       61.61       72.95     13.68 o 
  -1   3  15       56.11       41.75      9.59 o 
   1   3  15        2.60       18.40      9.87 o 
   3   3  15       12.27       24.64      9.73 o 
   5   3  15       11.42       13.84     10.61 o 
   7   3  15       11.83       12.22      9.37 o 
   9   3  15        0.01        7.27      9.93 o 
  11   3  15        0.99        0.00     14.31 o 
 -12   4  15        4.05       22.47     11.42 o 
 -10   4  15        0.72        0.00     13.22 o 
  -8   4  15        0.41       12.62     11.81 o 
  -6   4  15        5.67       11.82      8.64 o 
  -4   4  15        5.77        0.00     12.16 o 
  -2   4  15        0.03        1.71     11.51 o 
   0   4  15        8.30       26.94     11.10 o 
   2   4  15       30.07       17.12      8.90 o 
   4   4  15        0.31        0.00     10.84 o 
   6   4  15        0.12        4.94      8.34 o 
   8   4  15        4.60       29.70     11.91 o 
  10   4  15        0.05        2.26     11.68 o 
  -9   5  15       10.35       18.67     10.15 o 
  -7   5  15        3.14       25.15      9.16 o 
  -5   5  15        7.78       17.82     12.12 o 
  -3   5  15        1.42       19.68     13.02 o 
  -1   5  15       13.51       20.59      9.67 o 
   1   5  15        1.60       10.05     11.05 o 
   3   5  15        2.82        3.56     14.58 o 
   5   5  15        9.52       15.51      8.89 o 
   7   5  15        1.07       26.82     11.89 o 
  -6   6  15        0.23       11.38     12.41 o 
  -4   6  15        8.41       13.88     23.98 o 
  -2   6  15        9.55       11.22      6.80 o 
   0   6  15        1.16       14.12     12.33 o 
   2   6  15        0.25       28.31     12.47 o 
   4   6  15        0.02        8.41     10.49 o 
 -12   0  16       15.22       11.00     11.00 o 
 -10   0  16       10.50       10.62     13.20 o 
  -8   0  16       59.39       76.88     20.34 o 
  -6   0  16      144.17      170.29     38.43 o 
  -4   0  16        6.68        6.33      6.81 o 
  -2   0  16        5.57        8.82      7.84 o 
   0   0  16       37.69       50.79     13.94 o 
   2   0  16        0.19        0.00     13.41 o 
   4   0  16       39.94       28.67     10.81 o 
   6   0  16      161.26      159.81     17.89 o 
   8   0  16       47.21       25.95     15.22 o 
  10   0  16       25.99       47.24     28.22 o 
  12   0  16        4.83       48.08     17.51 o 
 -13   1  16        0.04        7.58     10.27 o 
 -11   1  16       39.50       44.67     16.76 o 
  -9   1  16       18.51       20.43     13.05 o 
  -7   1  16        0.06        8.33      6.82 o 
  -5   1  16       29.60       30.48     11.64 o 
  -3   1  16        3.42        4.18      5.10 o 
  -1   1  16        3.69        0.40      6.97 o 
   1   1  16        1.79        6.92      7.30 o 
   3   1  16       12.02       25.72      9.63 o 
   5   1  16       46.27       43.97     11.79 o 
   7   1  16        8.41        6.57     10.67 o 
   9   1  16       17.07        7.68     22.32 o 
  11   1  16        1.02        5.28     18.22 o 
 -12   2  16        0.97       13.14      8.65 o 
 -10   2  16       14.71       40.13     21.30 o 
  -8   2  16        8.55        5.72      7.19 o 
  -6   2  16        5.13        8.02      7.75 o 
  -4   2  16       29.62       28.68     10.16 o 
  -2   2  16       13.22       17.34      7.72 o 
   0   2  16       62.14       44.33     10.91 o 
   2   2  16        0.77        7.11      8.93 o 
   4   2  16        0.73       14.61      8.51 o 
   6   2  16        2.47        4.89     11.12 o 
   8   2  16        5.71        3.85     11.21 o 
  10   2  16        7.07       26.50     15.97 o 
 -11   3  16        7.32        0.00     14.79 o 
  -9   3  16        4.40        6.97     13.21 o 
  -7   3  16        7.36       26.00     10.71 o 
  -5   3  16        0.06        7.16      8.23 o 
  -3   3  16       33.18       42.24     14.13 o 
  -1   3  16        0.06        4.22     10.58 o 
   1   3  16        3.02        6.93      8.80 o 
   3   3  16        6.64       16.79      8.73 o 
   5   3  16        1.86        8.35     10.29 o 
   7   3  16       12.47       13.43     10.64 o 
   9   3  16        7.71        7.26      9.75 o 
 -10   4  16        5.64        6.94     11.20 o 
  -8   4  16       10.84       11.56     10.70 o 
  -6   4  16        0.04        9.07     10.71 o 
  -4   4  16        0.12       19.96     14.71 o 
  -2   4  16        6.35       13.38     10.04 o 
   0   4  16       28.94       34.82     12.42 o 
   2   4  16       10.10       22.38     11.02 o 
   4   4  16        2.57       13.08     10.53 o 
   6   4  16        8.45        2.87     10.36 o 
   8   4  16       14.31       11.24      7.15 o 
  -7   5  16        6.13       15.98     10.33 o 
  -5   5  16       18.08        6.83     20.26 o 
  -3   5  16       20.74       39.32     13.89 o 
  -1   5  16       20.16        6.35      9.51 o 
   1   5  16        2.91        0.00     15.54 o 
   3   5  16        1.16       19.05     14.50 o 
   5   5  16        4.71       14.34     12.21 o 
 -11   1  17        0.02       13.35     14.80 o 
  -9   1  17        0.32       18.63      9.90 o 
  -7   1  17        0.73        1.60     12.24 o 
  -5   1  17       53.22       69.84     13.45 o 
  -3   1  17       22.36        5.87      9.91 o 
  -1   1  17        0.02        0.97      8.35 o 
   1   1  17        0.00        7.12      8.62 o 
   3   1  17        3.81       13.35      8.85 o 
   5   1  17       13.18       22.04     10.62 o 
   7   1  17       23.61       18.75     13.54 o 
   9   1  17        5.54        8.97     13.48 o 
 -10   2  17        9.88       19.48     10.25 o 
  -8   2  17        0.66        0.00     28.20 o 
  -6   2  17        0.05        7.15     11.81 o 
  -4   2  17        3.50        5.34     10.61 o 
  -2   2  17        4.96       10.32     10.43 o 
   0   2  17        2.18        0.00      8.38 o 
   2   2  17        0.22        9.14      8.67 o 
   4   2  17        0.02        3.15      9.78 o 
   6   2  17        1.20       19.49     10.45 o 
   8   2  17        7.95       44.68     17.43 o 
  -9   3  17        1.05        1.68     17.35 o 
  -7   3  17        0.11        3.50      9.16 o 
  -5   3  17        7.24       19.73     11.98 o 
  -3   3  17        1.30       16.33      9.53 o 
  -1   3  17        0.90       15.40     11.48 o 
   1   3  17       17.09       16.22     12.28 o 
   3   3  17        1.61       13.99     12.37 o 
   5   3  17        8.75        8.71     10.85 o 
   7   3  17        0.58        6.31     10.71 o 
  -6   4  17       13.85        7.74     12.58 o 
  -4   4  17        0.26        4.47     12.37 o 
  -2   4  17        0.00        3.16      9.76 o 
   0   4  17       15.96       39.21     12.74 o 
   2   4  17        0.13        0.00     14.19 o 
   4   4  17        6.15       16.77     15.54 o 
  -8   0  18       25.17       50.36     31.33 o 
  -6   0  18       28.39       50.62     31.46 o 
  -4   0  18        1.45       18.38     25.50 o 
  -2   0  18       10.57       23.58     18.30 o 
   0   0  18        6.03        0.00     14.00 o 
   2   0  18        7.35       14.40     16.44 o 
   4   0  18        0.40        0.00     13.47 o 
   6   0  18        3.72        0.00     23.95 o 
  -7   1  18        1.72       10.88      9.61 o 
  -5   1  18        6.84       21.35     13.10 o 
  -3   1  18        2.25        0.00      8.95 o 
  -1   1  18        1.68        0.00      8.43 o 
   1   1  18        0.45        5.30     10.31 o 
   3   1  18        9.64       14.42      8.70 o 
   5   1  18        5.87        4.05     12.06 o 
  -6   2  18        0.03        0.00     13.36 o 
  -4   2  18        7.09       17.62     10.86 o 
  -2   2  18       24.34       16.80     14.80 o 
   0   2  18        5.53        9.17     10.74 o 
   2   2  18        0.13       21.93     17.90 o 
   4   2  18        2.41        6.24     11.22 o 
  -5   3  18        0.13       17.27      9.69 o 
  -3   3  18        1.70       15.40     11.20 o 
  -1   3  18       12.04        0.00     11.15 o 
   1   3  18        0.55        1.53     13.70 o 
   3   3  18        4.84        2.85     13.23 o 
  -1   1  19        0.01        9.51     12.74 o 
                                                 
